# Supplementary material for: An integrative method to predict signalling perturbations for cellular transitions
Source: Nucleic Acids Res. 2019 Apr 5;47(12):e72. doi: 10.1093/nar/gkz232 (PMC6614844; doi:10.1093/nar/gkz232)
Supplement: gkz232_Supplemental_Files [file gkz232_supplemental_files.zip]

Archive with 6 entries (6 files):
- Supplementary table legends.pdf
- SupplementaryInfo_revised.pdf
- TableS1.xlsx
- TableS2.xlsx
- TableS3.xlsx
- TableS4.xlsx
