# Supplementary material for: An integrative method to predict signalling perturbations for cellular transitions
Source: Nucleic Acids Res. 2019 Apr 5;47(12):e72. doi: 10.1093/nar/gkz232 (PMC6614844; doi:10.1093/nar/gkz232)
Supplement: gkz232_Supplemental_Files [file gkz232_supplemental_files.zip › TableS1.xlsx]

## Sheet: list_pathways
1	Signal transduction_Androgen receptor nuclear signaling
2	Signal transduction_Androgen receptor signaling cross-talk
3	Signal Transduction_BMP and GDF signaling
4	Signal Transduction_Cholecystokinin signaling
5	Signal transduction_CREM pathway
6	Signal transduction_ERBB-family signaling
7	Signal transduction_ESR1-membrane pathway
8	Signal transduction_ESR1-nuclear pathway
9	Signal transduction_ESR2 pathway
10	Signal transduction_Insulin signaling
11	Signal transduction_Leptin signaling
12	Signal transduction_Neuropeptide signaling pathways
13	Signal transduction_Nitric oxide signaling
14	Signal transduction_NOTCH signaling
15	Signal transduction_Oxytocin signaling
16	Signal Transduction_TGF-beta, GDF and Activin signaling
17	Signal transduction_WNT signaling
18	Inflammation_Amphoterin signaling
19	Inflammation_Complement system
20	Inflammation_Histamine signaling
21	Inflammation_IFN-gamma signaling
22	Inflammation_IgE signaling
23	Inflammation_IL-10 anti-inflammatory response
24	Inflammation_IL-12,15,18 signaling
25	Inflammation_IL-13 signaling pathway
26	Inflammation_IL-2 signaling
27	Inflammation_IL-4 signaling
28	Inflammation_IL-6 signaling
29	Inflammation_Inflammasome
30	Inflammation_Innate inflammatory response
31	Inflammation_Interferon signaling
32	Inflammation_Jak-STAT Pathway
33	Inflammation_Kallikrein-kinin system
34	Inflammation_MIF signaling
35	Inflammation_Neutrophil activation
36	Inflammation_NK cell cytotoxicity
37	Inflammation_Protein C signaling
38	Inflammation_TREM1 signaling
39	Response to hypoxia and oxidative stress
40	Immune response_Antigen presentation
41	Immune response_BCR pathway
42	Immune response_IL-5 signalling
43	Immune response_Innate immune response to RNA viral infection
44	Immune response_Phagocytosis
45	Immune response_Phagosome in antigen presentation
46	Immune response_T helper cell differentiation
47	Immune response_TCR signaling
48	Immune response_Th17-derived cytokines
49	Apoptosis_Anti-Apoptosis mediated by external signals by Estrogen
50	Apoptosis_Anti-Apoptosis mediated by external signals via MAPK and JAK/STAT
51	Apoptosis_Anti-apoptosis mediated by external signals via NF-kB
52	Apoptosis_Anti-Apoptosis mediated by external signals via PI3K/AKT
53	Apoptosis_Apoptosis stimulation by external signals
54	Apoptosis_Death Domain receptors & caspases in apoptosis
55	Apoptosis_Endoplasmic reticulum stress pathway
56	Development_Blood vessel morphogenesis
57	Development_Regulation of angiogenesis
58	Development_Cartilage development
59	Development_Hedgehog signaling
60	Development_Regulation of telomere length
61	Development_EMT_Regulation of epithelial-to-mesenchymal transition
62	Development_Keratinocyte differentiation
63	Development_Melanocyte development and pigmentation
64	Cardiac development_BMP_TGF_beta_signaling
65	Cardiac development_FGF_ErbB signaling
66	Cardiac development_Role of NADPH oxidase and ROS
67	Cardiac development_Wnt_beta-catenin, Notch, VEGF, IP3 and integrin signaling
68	Development_Hemopoiesis, Erythropoietin pathway
69	Development_Skeletal muscle development
70	Development_ERK5 in cell proliferation and neuronal survival
71	Development_Neurogenesis in general
72	Development_Neurogenesis_Axonal guidance
73	Development_Neurogenesis_Synaptogenesis
74	Development_Neuromuscular junction
75	Development_Ossification and bone remodeling

## Sheet: removed_edges
from	to	Effect	Mechanism
ADAM17	ErbB4 = ErbB4(CTF)	Activation	Cleavage
gamma-Secretase complex	ErbB4(CTF) = ErbB4(ICD)	Activation	Cleavage
AKT(PKB)	SMAD7	Inhibition	Binding
TGF-beta receptor type I	SMAD7	Activation	Binding
SNAIL1	ID1	Activation	Binding
SMAD4	BRG1	Activation	Binding
ESR1 (nuclear)	PPAR-gamma	Inhibition	Binding
PPAR-gamma	STAT3	Inhibition	Binding
SMAD3	MYOG	Inhibition	Binding
PKC-alpha	PPAR-alpha	Inhibition	Phosphorylation
SMAD4	HNF4-alpha	Activation	Binding
