# Supplementary material for: An integrative method to predict signalling perturbations for cellular transitions
Source: Nucleic Acids Res. 2019 Apr 5;47(12):e72. doi: 10.1093/nar/gkz232 (PMC6614844; doi:10.1093/nar/gkz232)
Supplement: gkz232_Supplemental_Files [file gkz232_supplemental_files.zip › TableS2.xlsx]

## Sheet: one_perturbation_datasets
class	subfix	GEO id	instance_id	batch_id	cmap_name	INN1	concentration..M.	duration..h.	cell2	array3	perturbation_scan_id	vehicle_scan_id4	scanner	vehicle	vendor	catalog_number	catalog_name	all_target	all_action	targets_known	n_positives	expected	best_ranking	n_selected	success	n_correct	correct_predictions
cmap	23__2		23	2	valproic acid	INN	0.001	6	MCF7	HG-U133A	EC2003091106AA	EC2003091102AA	HP GeneArray Scanner	medium	Sigma-Aldrich	P4543	2-propylpentanoic acid	HDAC9;ABAT;ACADSB;OGDH;ALDH5A1;SCN4B;HDAC2;PPARA;PPARD;PPARG;F2	inhibitor;inhibitor;inhibitor;inhibitor;inhibitor;unknown;unknown;unknown;unknown;unknown;unknown	7	12	0.360726	685	299	FALSE	0
cmap	122__5		122	5	alpha-estradiol		1e-08	6	MCF7	HG-U133A	EC2003092304AA	EC2003092302AA	HP GeneArray Scanner	DMSO	Sigma-Aldrich	E8750	alpha-estradiol	ESRRA;ESR1;SULT1E1;NR3C1;GPER1;SULT1A1;ESR2;AR;AOX1;SHBG;ESRRB;HSD17B1;PPARG;NR1H3;PPARD;NR2F6;NR1I3;RXRG;HSD11B1;NR2E1;THRB;VDR;NR1I2;XDH;NR0B1;ESRRG;NR2F2;NR2E3;RXRB;NR0B2;DHRS7B;RARG;AOX4;AOX3;NR1H5;PPARA;PGR;RDH8;RARB;RARA;NR1H2;NR6A1;RXRA;NR2F1;NR2C1;THRA;NR1H4;NR3C2;NR2C2;AOX2;DHRS7C;LOC100912485;STE2;SULT1B1;DHRS7;SULT1C3;DHRS7L1;RGD1559960;SULT1C2;SULT5A1;LOC100910526;RGD1561551;SULT1C2A;…	unknown;unknown;unknown;unknown;unknown;unknown;unknown;unknown;unknown;unknown;unknown;unknown;unknown;unknown;unknown;unknown;unknown;unknown;unknown;unknown;unknown;unknown;unknown;unknown;unknown;unknown;unknown;unknown;unknown;unknown;unknown;unknown;unknown;unknown;unknown;unknown;unknown;unknown;unknown;unknown;unknown;unknown;unknown;unknown;unknown;unknown;unknown;unknown;unknown;unknown…	20	40	0.732855	20	308	TRUE	1	ESR2 (membrane)__inh
cmap	143__6		143	6	tamoxifen	INN	1e-06	6	MCF7	HG-U133A	EC2003092505AA	EC2003092502AA	HP GeneArray Scanner	DMSO	Sigma-Aldrich	T9262	tamoxifen citrate	ESR1;ESR2;EBP;PRKCZ;AR;KCNH2;NR1I2;ESRRG;SHBG;ESRRA;EBPL;SIGMAR1;CES1;PPARG;NR1H3;PPARD;NR2F6;NR1I3;RXRG;NR2E1;THRB;VDR;ACHE;NR3C1;NR0B1;CEL;BCHE;NR2F2;CES1D;CES1E;CES1F;CES1C;CES2A;CES2E;NR2E3;RXRB;CES1G;NR0B2;RARG;CES2G;NR1H5;NLGN2;CES2C;PPARA;CES2B;PGR;NLGN3;RARB;RARA;TG;NR1H2;NLGN1;NR6A1;CES2F;RXRA;CES5A;NR2F1;NR2C1;CES3B;CES3A;CES1A;THRA;NR1H4;CES1B;NR3C2;ESRRB;NR2C2;CES1H;CES4A;CES2H;CES2I;…	agonist;agonist;unknown;unknown;unknown;inhibitor;unknown;unknown;unknown;unknown;unknown;unknown;unknown;unknown;unknown;unknown;unknown;unknown;unknown;unknown;unknown;unknown;unknown;unknown;unknown;unknown;unknown;unknown;unknown;unknown;unknown;unknown;unknown;unknown;unknown;unknown;unknown;unknown;unknown;unknown;unknown;unknown;unknown;unknown;unknown;unknown;unknown;unknown;unknown;unkno…	23	41	0.737027	13	272	TRUE	6	Androgen receptor;GCR;DAX1__inh;SHP__inh;PPAR-alpha__inh;NR2C1 (TR2)__inh
cmap	164__7		164	7	dexverapamil	INN	1e-05	6	MCF7	HG-U133A	EC2003100104AA	EC2003100102AA	HP GeneArray Scanner	DMSO	Sigma-Aldrich	V106	R(+)-verapamil hydrochloride	CYP3A4;SIGMAR1;ABCB1;EBP;HTR3A;HTR3B;CYP3A5;HTR2B;SLC6A4;KCNH2;CACNA1C;HTR2C;ADRA2A;CACNA1D;TSPO;CACNA1A;CACNA1S;CACNA1B;TSPO2;CACNA1F;HTR2A;DRD3;KCNH6;ABCB4;CACNA1E;ABCB1B;ABCB1A;KCNH5;KCNH7;KCNH1	inhibitor;inhibitor;inhibitor;inhibitor;inhibitor;inhibitor;inhibitor;unknown;unknown;unknown;unknown;unknown;unknown;unknown;unknown;unknown;unknown;unknown;unknown;unknown;unknown;unknown;unknown;unknown;unknown;unknown;unknown;unknown;unknown;unknown	4	8	0.179424	316	233	FALSE	0
cmap	168__8		168	8	sulindac	INN	0.0001	6	MCF7	HG-U133A	EC2003100205AA	EC2003100202AA	HP GeneArray Scanner	DMSO	Sigma-Aldrich	S8139	sulindac	PTGS2;PTGS1;AKR1B1;MAPK3;PPARD;PTGDR2;AKR1B10;DVL2;TTR;DVL3;DVL1;AKR1C3;AKR1C2;AKR1B7;AKR1C21;AKR1C6;AKR1C12;AKR1C13;AKR1C18;URAH;GCLM;AKR1A1;AKR1B8;AKR1C14;AKR1D1;AKR1CL;AKR1C20;AKR1C19;AKR1E1;AKR1B3;LOC100910708;AKR1E2;AKR1C1;RGD1564865;AKR1C12L1;RGD1309350	inhibitor;inhibitor;inhibitor;inhibitor;negative modulator;antagonist;inhibitor;unknown;unknown;unknown;unknown;unknown;unknown;unknown;unknown;unknown;unknown;unknown;unknown;unknown;unknown;unknown;unknown;unknown;unknown;unknown;unknown;unknown;unknown;unknown;unknown;unknown;unknown;unknown;unknown;unknown	9	13	0.382739	282	252	FALSE	0
cmap	169__8		169	8	tacrolimus	INN	1e-06	6	MCF7	HG-U133A	EC2003100206AA	EC2003100202AA	HP GeneArray Scanner	DMSO	LC Laboratories	F-4900	FK-506	FKBP1A;FKBP4;PPP5C;PPP2CB;PPP3R1;PPP3CC;PPP4C;PPEF2;CIB4;CHP2;SF3B3;FKBP2;CIB1;TESC;CHP1;MTOR;PPEF1;PPP3R2;PPP3CB;PPP3CA;PPP5D1;PPP2CA;FKBP10;FKBP7;FKBP11;FKBP1B;FKBP3;PRKDC;PPP6C;FKBP9;SMG1;FKBP6;FKBP14;TESCL;FKBP8;FKBP5;FKBP15	inhibitor;unknown;unknown;unknown;unknown;unknown;unknown;unknown;unknown;unknown;unknown;unknown;unknown;unknown;unknown;unknown;unknown;unknown;unknown;unknown;unknown;unknown;unknown;unknown;unknown;unknown;unknown;unknown;unknown;unknown;unknown;unknown;unknown;unknown;unknown;unknown;unknown	10	20	0.496344	25	320	TRUE	1	mTOR
cmap	205__16		205	16	rofecoxib	INN	1e-05	6	MCF7	HG-U133A	EC2003110403AA	EC2003110402AA	HP GeneArray Scanner	DMSO	LKT Laboratories	R5722	rofecoxib	PTGS2;ELN;MPO;EPX;PTGER2;PXDN;LPO;PTGER1;HPGD;PTGER4;TPO;PXDNL;PTGER3;PTGS1	inhibitor;unknown;unknown;unknown;unknown;unknown;unknown;unknown;unknown;unknown;unknown;unknown;unknown;unknown	4	7	0.25982	9	350	TRUE	1	PERM__inh
cmap	206__16		206	16	celecoxib	INN	1e-05	6	MCF7	HG-U133A	EC2003110404AA	EC2003110402AA	HP GeneArray Scanner	DMSO	LKT Laboratories	C1644	celecoxib	PTGS2;PDPK1;CA2;CA3;CA12;MPO;EPX;LTF;PXDN;LPO;MELTF;CA4;CA5B;TPO;CA13;PXDNL;PTGS1;CA14;CA6;CA9;TF;CAR13;CAR3;CAR2;CAR9;CAR6;CAR5B;TRF;1300017J02RIK;CAR7;CAR12;CAR1;CAR4;CAR15;GM20425;CAR14	inhibitor;inhibitor;inhibitor;inhibitor;unknown;unknown;unknown;unknown;unknown;unknown;unknown;unknown;unknown;unknown;unknown;unknown;unknown;unknown;unknown;unknown;unknown;unknown;unknown;unknown;unknown;unknown;unknown;unknown;unknown;unknown;unknown;unknown;unknown;unknown;unknown;unknown	3	4	0.174421	74	299	TRUE	1	COX-2 (PTGS2)__inh
cmap	208__16		208	16	SC-58125		1e-05	6	MCF7	HG-U133A	EC2003110406AA	EC2003110402AA	HP GeneArray Scanner	DMSO	Cayman Chemical	70655	SC-58125	PTGS1;PTGS2;MPO;EPX;PXDN;LPO;TPO;PXDNL	inhibitor;inhibitor;unknown;unknown;unknown;unknown;unknown;unknown	2	3	0.11761	268	293	FALSE	0
cmap	221__17		221	17	tanespimycin	INN	1e-07	6	MCF7	HG-U133A	EC2003120403AA	EC2003120402AA	HP GeneArray Scanner	DMSO	Tocris	1515	17-AAG	HSP90AA1;HSP90AB1;TRAP1;ERBB2;HSP90B1;MS4A13;EGFR;FRAS1;ERBB3;ERBB4;AABR07037960.1	unknown;unknown;unknown;unknown;unknown;unknown;unknown;unknown;unknown;unknown;unknown	9	18	0.457312	84	317	TRUE	2	HSP90;Endoplasmin
cmap	256__19		256	19	rofecoxib	INN	1e-05	6	MCF7	HG-U133A	EC2003121204AA	EC2003121202AA	HP GeneArray Scanner	DMSO	LKT Laboratories	R5722	rofecoxib	PTGS2;ELN;MPO;EPX;PTGER2;PXDN;LPO;PTGER1;HPGD;PTGER4;TPO;PXDNL;PTGER3;PTGS1	inhibitor;unknown;unknown;unknown;unknown;unknown;unknown;unknown;unknown;unknown;unknown;unknown;unknown;unknown	4	7	0.194315	159	254	TRUE	1	COX-2 (PTGS2)__inh
cmap	262__20		262	20	indometacin	INN	2e-05	6	MCF7	HG-U133A	EC2004010804AA	EC2004010802AA	HP GeneArray Scanner	ethanol	Sigma-Aldrich	I8280	indomethacin, USP	PTGS1;PTGS2;PLA2G2A;PTGR2;PPARG;GLO1;PTGDR2;PPARA;AKR1C3;MPO;EPX;LTF;TTR;PTGER2;PXDN;LPO;PTGER1;ALB;MELTF;HPGD;PTGER4;CXCL8;TPO;PXDNL;PTGER3;PTGDS;AR;AKR1C2;TF;TBXAS1;NR1H3;PPARD;NR2F6;NR1I3;AKR1B7;RXRG;NR2E1;AKR1C21;AKR1C6;AKR1C12;AKR1C13;AKR1C18;THRB;VDR;NR1I2;NR3C1;ESRRA;NR0B1;URAH;ESRRG;GCLM;PTGR1;AKR1A1;CXCL15;NR2F2;NR2E3;TRF;1300017J02RIK;RXRB;AKR1B10;NR0B2;AKR1B8;AFP;AKR1C14;AKR1D1;RARG;ZA…	inhibitor;inhibitor;inhibitor;inhibitor;activator;inhibitor;unknown;agonist;inhibitor;unknown;unknown;unknown;unknown;unknown;unknown;unknown;unknown;unknown;unknown;unknown;unknown;unknown;unknown;unknown;unknown;unknown;unknown;unknown;unknown;unknown;unknown;unknown;unknown;unknown;unknown;unknown;unknown;unknown;unknown;unknown;unknown;unknown;unknown;unknown;unknown;unknown;unknown;unknown;u…	27	50	0.772305	115	257	TRUE	2	Galpha(q)-specific peptide GPCRs__inh;RXRA
cmap	265__21		265	21	prednisolone	INN	1e-06	6	MCF7	HG-U133A	EC2004010809AA	EC2004010808AA	HP GeneArray Scanner	DMSO	Sigma-Aldrich	P6004	prednisolone	NR3C1;GLUL;NR3C2;PPARG;NR1H3;PPARD;NR2F6;NR1I3;RXRG;NR2E1;THRB;VDR;NR1I2;ESRRA;NR0B1;ESRRG;NR2F2;NR2E3;RXRB;NR0B2;RARG;NR1H5;AR;PPARA;LGSN;PGR;RARB;RARA;ESR1;NR1H2;NR6A1;RXRA;NR2F1;NR2C1;ESR2;THRA;NR1H4;ESRRB;NR2C2	agonist;unknown;unknown;unknown;unknown;unknown;unknown;unknown;unknown;unknown;unknown;unknown;unknown;unknown;unknown;unknown;unknown;unknown;unknown;unknown;unknown;unknown;unknown;unknown;unknown;unknown;unknown;unknown;unknown;unknown;unknown;unknown;unknown;unknown;unknown;unknown;unknown;unknown;unknown	19	37	0.710966	88	305	TRUE	1	Androgen receptor
cmap	266__21		266	21	thalidomide	INN	0.0001	6	MCF7	HG-U133A	EC2004010810AA	EC2004010808AA	HP GeneArray Scanner	DMSO	Sigma-Aldrich	T144	(+/-)-thalidomide	CRBN;TNF;NFKB1;NA;FGFR2;PTGS2;NA;ORM2;DDB1	inhibitor;inhibitor;antagonist;intercalation;antagonist;antagonist;unknown;binder;unknown	9	9	0.413596	151	278	TRUE	1	NF-kB1 (p105)__inh
cmap	267__21		267	21	genistein		1e-06	6	MCF7	HG-U133A	EC2004010811AA	EC2004010808AA	HP GeneArray Scanner	DMSO	Calbiochem	345834	genistein	ESR2;TOP2A;PTK2B;NCOA1;ESR1;NCOA2;ESRRB;ESRRA;NR1I2;AKT1;GPER1;CYP1B1;SHBG;TTR;AOX1;XDH;URAH;ESRRG;AOX4;AOX3;AOX2;RGD1309350	unknown;unknown;unknown;unknown;unknown;unknown;agonist;agonist;unknown;unknown;unknown;unknown;unknown;unknown;unknown;unknown;unknown;unknown;unknown;unknown;unknown;unknown	11	22	0.601194	43	387	TRUE	1	AKT1__inh
cmap	268__21		268	21	genistein		1e-06	6	MCF7	HG-U133A	EC2004010812AA	EC2004010808AA	HP GeneArray Scanner	DMSO	Calbiochem	345834	genistein	ESR2;TOP2A;PTK2B;NCOA1;ESR1;NCOA2;ESRRB;ESRRA;NR1I2;AKT1;GPER1;CYP1B1;SHBG;TTR;AOX1;XDH;URAH;ESRRG;AOX4;AOX3;AOX2;RGD1309350	unknown;unknown;unknown;unknown;unknown;unknown;agonist;agonist;unknown;unknown;unknown;unknown;unknown;unknown;unknown;unknown;unknown;unknown;unknown;unknown;unknown;unknown	11	22	0.465235	10	267	TRUE	3	ESR2__inh;NCOA1 (SRC1);NCOA2 (GRIP1/TIF2)__inh
cmap	282__22a		282	22a	fludrocortisone	INN	1e-06	6	MCF7	HG-U133A	EC2003122304AA	EC2003122302AA	HP GeneArray Scanner	DMSO	Sigma-Aldrich	F6127	fludrocortisone acetate	NR3C2;NR3C1;AR	agonist;agonist;agonist	2	2	0.103556	158	257	TRUE	1	Androgen receptor
cmap	313__24		313	24	NU-1025		0.0001	6	MCF7	HG-U133A	EC2003122317AA	EC2003122314AA	HP GeneArray Scanner	DMSO	Calbiochem	493800	NU1025	PARP1;TNKS;PARP1;PARP2;PARP4;PARP3;MIB2;MIB1	inhibitor;inhibitor;unknown;unknown;unknown;unknown;unknown;unknown	4	7	0.21316	129	281	TRUE	1	MIB2
cmap	315__25		315	25	acetylsalicylic acid		0.0001	6	MCF7	HG-U133A	EC2004011603AA	EC2004011602AA	HP GeneArray Scanner	DMSO	Sigma-Aldrich	A2093	aspirin, USP	PTGS1;PTGS2;AKR1C1;PRKAG3;EDNRA;IKBKB;TP53;HSPA5;RPS6KA3;NFKBIA;NFKB1;MPO;EPX;LTF;PXDN;LPO;MELTF;TPO;PXDNL;TF;TRF;1300017J02RIK;GM20425	inhibitor;inhibitor;inhibitor;activator;unknown;unknown;acetylation;binding;unknown;unknown;antagonist;unknown;unknown;unknown;unknown;unknown;unknown;unknown;unknown;unknown;unknown;unknown;unknown	21	34	0.581644	195	196	FALSE	0
cmap	318__25		318	25	LY-294002		1e-05	6	MCF7	HG-U133A	EC2004011606AA	EC2004011602AA	HP GeneArray Scanner	DMSO	Calbiochem	440202	LY294002	PRKDC;CSNK2A1;CSNK2A2;CSNK2B;GSK3B;PLK1;PIK3C3;PIM1;PIK3CG;PIK3C2A;PIK3CA;PDE3B;PDE2A;PIK3CB;PIK3C2B;PIK3CD;MTOR;BRD4;PIK3C2G;ATR;TRRAP;SMG1;RP11-345J4.5;TSSK3;STK11;TSSK4;TRIB2;BRD2;BRDT;CAMK1;PIM2;PI4KA;CAMK1D;TSSK1;TRIB3;MELK;PIM3;TSSK2;TSSK6;HUNK;TRIB1;TSSK5;BRD3;STK40;NIM1K;LOC100910021;LOC300308;TSSK1B	inhibitor;inhibitor;inhibitor;inhibitor;inhibitor;inhibitor;inhibitor;inhibitor;inhibitor;inhibitor;inhibitor;inhibitor;inhibitor;inhibitor;inhibitor;inhibitor;inhibitor;unknown;unknown;unknown;unknown;unknown;unknown;unknown;unknown;unknown;unknown;unknown;unknown;unknown;unknown;unknown;unknown;unknown;unknown;unknown;unknown;unknown;unknown;unknown;unknown;unknown;unknown;unknown;unknown;unkno…	18	22	0.620838	13	253	TRUE	5	Casein kinase II, alpha chain (CSNK2A1)__inh;Casein kinase II, alpha chains__inh;Casein kinase II, alpha' chain (CSNK2A2)__inh;Casein kinase II, beta chain (Phosvitin)__inh;mTOR__inh
cmap	326__26b		326	26b	sirolimus	INN	1e-07	6	MCF7	HG-U133A	EC2004012204AA	EC2004021313AA	HP GeneArray Scanner	DMSO	Calbiochem	553210	rapamycin	MTOR;FKBP1A;FGF2;FKBP4;FKBP3;PDCD4;FKBP1B;FKBP10;FKBP7;FKBP11;PRKDC;PIK3CA;FKBP9;PIK3C2G;SMG1;ATR;PIK3CB;PI4KA;FKBP6;FKBP14;PIK3CG;FKBP2;FKBP8;PIK3C2B;FKBP5;TRRAP;PIK3CD;PIK3C3;PIK3C2A;FKBP15;LOC100910021	inhibitor;other;unknown;unknown;unknown;unknown;unknown;unknown;unknown;unknown;unknown;unknown;unknown;unknown;unknown;unknown;unknown;unknown;unknown;unknown;unknown;unknown;unknown;unknown;unknown;unknown;unknown;unknown;unknown;unknown;unknown	10	19	0.473545	110	300	TRUE	1	FKBP5__inh
cmap	328__26b		328	26b	LY-294002		1e-05	6	MCF7	HG-U133A	EC2004012206AA	EC2004021313AA	HP GeneArray Scanner	DMSO	Calbiochem	440202	LY294002	PRKDC;CSNK2A1;CSNK2A2;CSNK2B;GSK3B;PLK1;PIK3C3;PIM1;PIK3CG;PIK3C2A;PIK3CA;PDE3B;PDE2A;PIK3CB;PIK3C2B;PIK3CD;MTOR;BRD4;PIK3C2G;ATR;TRRAP;SMG1;RP11-345J4.5;TSSK3;STK11;TSSK4;TRIB2;BRD2;BRDT;CAMK1;PIM2;PI4KA;CAMK1D;TSSK1;TRIB3;MELK;PIM3;TSSK2;TSSK6;HUNK;TRIB1;TSSK5;BRD3;STK40;NIM1K;LOC100910021;LOC300308;TSSK1B	inhibitor;inhibitor;inhibitor;inhibitor;inhibitor;inhibitor;inhibitor;inhibitor;inhibitor;inhibitor;inhibitor;inhibitor;inhibitor;inhibitor;inhibitor;inhibitor;inhibitor;unknown;unknown;unknown;unknown;unknown;unknown;unknown;unknown;unknown;unknown;unknown;unknown;unknown;unknown;unknown;unknown;unknown;unknown;unknown;unknown;unknown;unknown;unknown;unknown;unknown;unknown;unknown;unknown;unkno…	18	22	0.698708	38	311	TRUE	5	Casein kinase II, alpha chains__inh;Casein kinase II, alpha' chain (CSNK2A2)__inh;Casein kinase II, beta chain (Phosvitin)__inh;GSK3 beta__inh;mTOR__inh
cmap	331__28		331	28	trichostatin A		1e-07	6	MCF7	HG-U133A	EC2004012209AA	EC2004012208AA	HP GeneArray Scanner	DMSO	Calbiochem	647925	trichostatin A	HDAC7;HDAC10;HDAC5;HDAC4;HDAC11;HDAC3;HDAC6;F3;HDAC1;HDAC8;HDAC9;HDAC2;GM10093;LOC108348065;HDAC1L	unknown;unknown;unknown;unknown;unknown;unknown;unknown;unknown;unknown;unknown;unknown;unknown;unknown;unknown;unknown	9	18	0.363041	23	236	TRUE	3	Tissue factor__inh;HDAC1;HDAC2__inh
cmap	332__28		332	28	trichostatin A		1e-07	6	MCF7	HG-U133A	EC2004012210AA	EC2004012208AA	HP GeneArray Scanner	DMSO	Calbiochem	647925	trichostatin A	HDAC7;HDAC10;HDAC5;HDAC4;HDAC11;HDAC3;HDAC6;F3;HDAC1;HDAC8;HDAC9;HDAC2;GM10093;LOC108348065;HDAC1L	unknown;unknown;unknown;unknown;unknown;unknown;unknown;unknown;unknown;unknown;unknown;unknown;unknown;unknown;unknown	9	18	0.423953	86	287	TRUE	1	HDAC5
cmap	333__28		333	28	diclofenac	INN	1e-05	6	MCF7	HG-U133A	EC2004012211AA	EC2004012208AA	HP GeneArray Scanner	DMSO	Sigma-Aldrich	D6899	diclofenac sodium	PTGS2;PTGS1;ALOX5;SCN4A;ASIC1;KCNQ2;KCNQ3;PLA2G2A;CYP26B1;CYP51A1;CYP24A1;CYP4F3;CYP4F2;CYP3A43;CYP3A5;CYP26A1;MPO;EPX;CYP27B1;LTF;PTGIS;CYP4F11;PXDN;CYP2E1;CYP27A1;CYP2C9;CYP46A1;LPO;CYP11A1;CYP4F22;CYP39A1;CYP26C1;CYP2C18;CYP11B1;CXCR1;MELTF;CYP2A6;CYP2A7;CYP7A1;CXCL8;CYP2S1;CYP2W1;CYP7B1;CYP4A11;TPO;CYP8B1;CYP4F12;ZADH2;CYP2B6;CYP11B2;CYP2A13;CYP2U1;CYP2F1;CYP27C1;CYP4Z1;CYP2R1;CYP3A7;CYP3A4;C…	inhibitor;inhibitor;potentiator;inhibitor;inhibitor;other;other;inhibitor;unknown;unknown;unknown;unknown;unknown;unknown;unknown;unknown;unknown;unknown;unknown;unknown;unknown;unknown;unknown;unknown;unknown;unknown;unknown;unknown;unknown;unknown;unknown;unknown;unknown;unknown;unknown;unknown;unknown;unknown;unknown;unknown;unknown;unknown;unknown;unknown;unknown;unknown;unknown;unknown;unkno…	11	18	0.499052	284	294	FALSE	0
cmap	335__29		335	29	nifedipine	INN	1e-05	6	MCF7	HG-U133A	EC2004010603AA	EC2004010602AA	HP GeneArray Scanner	DMSO	Sigma-Aldrich	N7634	nifedipine	CACNA1C;CACNA2D1;CACNB2;CACNA1D;CACNA1S;CALM1;KCNA1;CACNA1H;NR1I2;NALCN;SCN3A;SCN11A;CATSPER1;SCN5A;CYP1A2;SCN8A;CACNA1G;CACNA1A;CACNA1B;CACNA1F;HTR2A;SCN9A;SCN10A;CACNA1E;CATSPER2;SCN2A	inhibitor;inhibitor;inhibitor;inhibitor;inhibitor;inhibitor;inhibitor;inhibitor;unknown;unknown;unknown;unknown;unknown;unknown;unknown;unknown;unknown;unknown;unknown;unknown;unknown;unknown;unknown;unknown;unknown;unknown	4	6	0.221429	123	293	TRUE	1	Galpha(q)-specific amine GPCRs__inh
cmap	337__29		337	29	felodipine	INN	1e-05	6	MCF7	HG-U133A	EC2004010605AA	EC2004010602AA	HP GeneArray Scanner	DMSO	Sigma-Aldrich	F9677	felodipine	CACNA1C;CACNA2D1;CACNB2;CACNA1D;CACNA1S;CACNA1H;CACNA2D2;CALM1;PDE1B;PDE1A;NR3C2;TNNC2;TNNC1;CYP2C8;CYP2F2;CYP2C29;CYP2A5;CYP2D26;CYP2D22;CYP2C55;CYP2C39;CYP2C44;CYP2E1;CYP2J5;CYP2J6;CYP2J13;CYP2R1;CYP2C38;CYP2C37;CYP2G1;CYP2C54;CYP2J9;CYP2D40;CYP2C70;CYP2D12;CYP2B10;CYP2D10;CYP2B23;CYP2B19;CYP2C50;CYP2B9;CYP2C65;CYP2D9;CYP2A4;CYP2U1;CYP2D34;CYP2D11;CYP2J11;CYP2J12;CYP2J7;CYP2J8;LOC100361492;CYP2…	inhibitor;inhibitor;inhibitor;inhibitor;inhibitor;inhibitor;inhibitor;other;inhibitor;inhibitor;antagonist;other;other;unknown;unknown;unknown;unknown;unknown;unknown;unknown;unknown;unknown;unknown;unknown;unknown;unknown;unknown;unknown;unknown;unknown;unknown;unknown;unknown;unknown;unknown;unknown;unknown;unknown;unknown;unknown;unknown;unknown;unknown;unknown;unknown;unknown;unknown;unknown;…	3	5	0.16013	318	273	FALSE	0
cmap	345__33		345	33	valproic acid	INN	0.01	6	MCF7	HG-U133A	EC2004021309AA	EC2004021308AA	HP GeneArray Scanner	medium	Sigma-Aldrich	P4543	2-propylpentanoic acid	HDAC9;ABAT;ACADSB;OGDH;ALDH5A1;SCN4B;HDAC2;PPARA;PPARD;PPARG;F2	inhibitor;inhibitor;inhibitor;inhibitor;inhibitor;unknown;unknown;unknown;unknown;unknown;unknown	7	12	0.353779	6	292	TRUE	1	HDAC2
cmap	346__33		346	33	valproic acid	INN	0.002	6	MCF7	HG-U133A	EC2004021310AA	EC2004021308AA	HP GeneArray Scanner	medium	Sigma-Aldrich	P4543	2-propylpentanoic acid	HDAC9;ABAT;ACADSB;OGDH;ALDH5A1;SCN4B;HDAC2;PPARA;PPARD;PPARG;F2	inhibitor;inhibitor;inhibitor;inhibitor;inhibitor;unknown;unknown;unknown;unknown;unknown;unknown	7	12	0.414952	39	356	TRUE	1	HDAC2__inh
cmap	347__33		347	33	valproic acid	INN	0.0005	6	MCF7	HG-U133A	EC2004021311AA	EC2004021308AA	HP GeneArray Scanner	medium	Sigma-Aldrich	P4543	2-propylpentanoic acid	HDAC9;ABAT;ACADSB;OGDH;ALDH5A1;SCN4B;HDAC2;PPARA;PPARD;PPARG;F2	inhibitor;inhibitor;inhibitor;inhibitor;inhibitor;unknown;unknown;unknown;unknown;unknown;unknown	7	12	0.336638	79	275	TRUE	1	Thrombin
cmap	361__35		361	35	LY-294002		1e-05	6	HL60	HG-U133A	EC2004030503AA	EC2004030502AA	HP GeneArray Scanner	DMSO	Calbiochem	440202	LY294002	PRKDC;CSNK2A1;CSNK2A2;CSNK2B;GSK3B;PLK1;PIK3C3;PIM1;PIK3CG;PIK3C2A;PIK3CA;PDE3B;PDE2A;PIK3CB;PIK3C2B;PIK3CD;MTOR;BRD4;PIK3C2G;ATR;TRRAP;SMG1;RP11-345J4.5;TSSK3;STK11;TSSK4;TRIB2;BRD2;BRDT;CAMK1;PIM2;PI4KA;CAMK1D;TSSK1;TRIB3;MELK;PIM3;TSSK2;TSSK6;HUNK;TRIB1;TSSK5;BRD3;STK40;NIM1K;LOC100910021;LOC300308;TSSK1B	inhibitor;inhibitor;inhibitor;inhibitor;inhibitor;inhibitor;inhibitor;inhibitor;inhibitor;inhibitor;inhibitor;inhibitor;inhibitor;inhibitor;inhibitor;inhibitor;inhibitor;unknown;unknown;unknown;unknown;unknown;unknown;unknown;unknown;unknown;unknown;unknown;unknown;unknown;unknown;unknown;unknown;unknown;unknown;unknown;unknown;unknown;unknown;unknown;unknown;unknown;unknown;unknown;unknown;unkno…	18	22	0.699907	2	312	TRUE	2	GSK3 beta__inh;CaMK I
cmap	362__35		362	35	sirolimus	INN	1e-07	6	HL60	HG-U133A	EC2004030504AA	EC2004030502AA	HP GeneArray Scanner	DMSO	Calbiochem	553210	rapamycin	MTOR;FKBP1A;FGF2;FKBP4;FKBP3;PDCD4;FKBP1B;FKBP10;FKBP7;FKBP11;PRKDC;PIK3CA;FKBP9;PIK3C2G;SMG1;ATR;PIK3CB;PI4KA;FKBP6;FKBP14;PIK3CG;FKBP2;FKBP8;PIK3C2B;FKBP5;TRRAP;PIK3CD;PIK3C3;PIK3C2A;FKBP15;LOC100910021	inhibitor;other;unknown;unknown;unknown;unknown;unknown;unknown;unknown;unknown;unknown;unknown;unknown;unknown;unknown;unknown;unknown;unknown;unknown;unknown;unknown;unknown;unknown;unknown;unknown;unknown;unknown;unknown;unknown;unknown;unknown	10	19	0.474706	32	301	TRUE	2	PI3K cat class IA;PI3K cat class IB (p110-gamma)__inh
cmap	367__36		367	36	fulvestrant	INN	1e-06	6	MCF7	HG-U133A	EC2004041405AA	EC2004041402AA	HP GeneArray Scanner	DMSO	Tocris	1047	ICI 182,780	ESR1;ESRRA;NR1I2;ESR2;EPHX2;NR1H4;ESRRG;ACAD10;HDHD3;NANP;EPHX3;GM6741;ESRRB;EPHX4;MEST	antagonist;unknown;unknown;unknown;unknown;unknown;unknown;unknown;unknown;unknown;unknown;unknown;unknown;unknown;unknown	5	7	0.318063	198	356	FALSE	0
cmap	369__37		369	37	rosiglitazone	INN	1e-05	6	HL60	HG-U133A	EC2004032003AA	EC2004032002AA	HP GeneArray Scanner	DMSO	LKT Laboratories	R5772	rosiglitazone maleate	PPARG;ACSL4;PPARA;PPARD;RXRA;RXRB;RXRG;AGTR1;NCOA1;MAOB;NCOA2;MAOA;KDM1B;AGTR1B;AGTR1A;KDM1A	agonist;inhibitor;unknown;unknown;unknown;unknown;unknown;unknown;unknown;unknown;unknown;unknown;unknown;unknown;unknown;unknown	8	15	0.37992	330	280	FALSE	0
cmap	370__37		370	37	troglitazone	INN	1e-05	6	HL60	HG-U133A	EC2004032004AA	EC2004032002AA	HP GeneArray Scanner	DMSO	Sigma-Aldrich	T2573	troglitazone	PPARG;ACSL4;SERPINE1;SLC29A1;ESRRG;ESRRA;PPARD;PPARA;GSTP1;RBP2;RBP1;PMP2;FABP4;RBP5;FABP2;RBP7;FABP1;FABP5;CRABP1;FABP12;CRABP2;FABP7;CYP2C8;FABP3;FABP9;FABP6;CYP2F2;CYP2C29;CYP2A5;CYP2D26;CYP2D22;CYP2C55;CYP2C39;CYP2C44;CYP2E1;CYP2J5;CYP2J6;CYP2J13;CYP2R1;CYP2C38;CYP2C37;CYP2G1;CYP2C54;CYP2J9;CYP2D40;CYP2C70;CYP2D12;CYP2B10;CYP2D10;CYP2B23;CYP2B19;CYP2C50;CYP2B9;CYP2C65;CYP2D9;CYP2A4;CYP2U1;CYP…	agonist;inhibitor;antagonist;inhibitor;inverse agonist;inverse agonist;unknown;unknown;unknown;unknown;unknown;unknown;unknown;unknown;unknown;unknown;unknown;unknown;unknown;unknown;unknown;unknown;unknown;unknown;unknown;unknown;unknown;unknown;unknown;unknown;unknown;unknown;unknown;unknown;unknown;unknown;unknown;unknown;unknown;unknown;unknown;unknown;unknown;unknown;unknown;unknown;unknown;…	4	6	0.217992	143	288	TRUE	1	PPAR-alpha
cmap	376__38		376	38	raloxifene	INN	1e-07	6	ssMCF7	HG-U133A	EC2004030512AA	EC2004030508AA	HP GeneArray Scanner	DMSO	Sigma-Aldrich	R1402	raloxifene hydrochloride	ESR1;ESR2;SERPINB9;TFF1;ESRRA;SLC6A2;NR3C1;NR1H2;RARA;NR0B2;HTR2B;PPARA;THRA;SIGMAR1;PPARG;NR2F6;PPARD;PTGR1;NR2C2;PGR;NR2F1;RARB;NR2C1;NR1I2;NR3C2;THRB;RXRG;NR1I3;NR2E1;RXRB;AR;AOX1;NR0B1;ESRRB;NR2F2;RARG;ADRA2C;ESRRG;NR1H3;EBP;RXRA;NR6A1;NR1H4;VDR;EBPL;XDH;NR2E3;AOX4;AOX3;ZADH2;NR1H5;AOX2;PTGR2	agonist;agonist;unknown;unknown;unknown;unknown;unknown;unknown;unknown;unknown;unknown;unknown;unknown;unknown;unknown;unknown;unknown;unknown;unknown;unknown;unknown;unknown;unknown;unknown;unknown;unknown;unknown;unknown;unknown;unknown;unknown;unknown;unknown;unknown;unknown;unknown;unknown;unknown;unknown;unknown;unknown;unknown;unknown;unknown;unknown;unknown;unknown;unknown;unknown;unknown…	22	39	0.750675	86	295	TRUE	1	PR (membrane)__inh
cmap	380__39		380	39	tamoxifen	INN	1e-06	6	MCF7	HG-U133A	EC2004030518AA	EC2004030514AA	HP GeneArray Scanner	DMSO	Sigma-Aldrich	T9262	tamoxifen citrate	ESR1;ESR2;EBP;PRKCZ;AR;KCNH2;NR1I2;ESRRG;SHBG;ESRRA;EBPL;SIGMAR1;CES1;PPARG;NR1H3;PPARD;NR2F6;NR1I3;RXRG;NR2E1;THRB;VDR;ACHE;NR3C1;NR0B1;CEL;BCHE;NR2F2;CES1D;CES1E;CES1F;CES1C;CES2A;CES2E;NR2E3;RXRB;CES1G;NR0B2;RARG;CES2G;NR1H5;NLGN2;CES2C;PPARA;CES2B;PGR;NLGN3;RARB;RARA;TG;NR1H2;NLGN1;NR6A1;CES2F;RXRA;CES5A;NR2F1;NR2C1;CES3B;CES3A;CES1A;THRA;NR1H4;CES1B;NR3C2;ESRRB;NR2C2;CES1H;CES4A;CES2H;CES2I;…	agonist;agonist;unknown;unknown;unknown;inhibitor;unknown;unknown;unknown;unknown;unknown;unknown;unknown;unknown;unknown;unknown;unknown;unknown;unknown;unknown;unknown;unknown;unknown;unknown;unknown;unknown;unknown;unknown;unknown;unknown;unknown;unknown;unknown;unknown;unknown;unknown;unknown;unknown;unknown;unknown;unknown;unknown;unknown;unknown;unknown;unknown;unknown;unknown;unknown;unkno…	23	41	0.804235	136	330	TRUE	1	ESR2 (membrane)
cmap	381__40		381	40	tanespimycin	INN	1e-06	6	MCF7	HG-U133A	EC2004041409AA	EC2004041408AA	HP GeneArray Scanner	DMSO	Tocris	1515	17-AAG	HSP90AA1;HSP90AB1;TRAP1;ERBB2;HSP90B1;MS4A13;EGFR;FRAS1;ERBB3;ERBB4;AABR07037960.1	unknown;unknown;unknown;unknown;unknown;unknown;unknown;unknown;unknown;unknown;unknown	9	18	0.40894	114	274	TRUE	2	HSP90;HSP90 alpha__inh
cmap	382__40		382	40	genistein		1e-05	6	MCF7	HG-U133A	EC2004041410AA	EC2004041408AA	HP GeneArray Scanner	DMSO	Calbiochem	345834	genistein	ESR2;TOP2A;PTK2B;NCOA1;ESR1;NCOA2;ESRRB;ESRRA;NR1I2;AKT1;GPER1;CYP1B1;SHBG;TTR;AOX1;XDH;URAH;ESRRG;AOX4;AOX3;AOX2;RGD1309350	unknown;unknown;unknown;unknown;unknown;unknown;agonist;agonist;unknown;unknown;unknown;unknown;unknown;unknown;unknown;unknown;unknown;unknown;unknown;unknown;unknown;unknown	11	22	0.497835	84	293	TRUE	1	Pyk2(FAK2)__inh
cmap	388__41		388	41	raloxifene	INN	1e-07	6	HL60	HG-U133A	EC2004032011AA	EC2004032009AA	HP GeneArray Scanner	DMSO	Sigma-Aldrich	R1402	raloxifene hydrochloride	ESR1;ESR2;SERPINB9;TFF1;ESRRA;SLC6A2;NR3C1;NR1H2;RARA;NR0B2;HTR2B;PPARA;THRA;SIGMAR1;PPARG;NR2F6;PPARD;PTGR1;NR2C2;PGR;NR2F1;RARB;NR2C1;NR1I2;NR3C2;THRB;RXRG;NR1I3;NR2E1;RXRB;AR;AOX1;NR0B1;ESRRB;NR2F2;RARG;ADRA2C;ESRRG;NR1H3;EBP;RXRA;NR6A1;NR1H4;VDR;EBPL;XDH;NR2E3;AOX4;AOX3;ZADH2;NR1H5;AOX2;PTGR2	agonist;agonist;unknown;unknown;unknown;unknown;unknown;unknown;unknown;unknown;unknown;unknown;unknown;unknown;unknown;unknown;unknown;unknown;unknown;unknown;unknown;unknown;unknown;unknown;unknown;unknown;unknown;unknown;unknown;unknown;unknown;unknown;unknown;unknown;unknown;unknown;unknown;unknown;unknown;unknown;unknown;unknown;unknown;unknown;unknown;unknown;unknown;unknown;unknown;unknown…	22	39	0.815926	163	357	TRUE	1	Galpha(q)-specific amine GPCRs
cmap	389__41		389	41	wortmannin		1e-08	6	HL60	HG-U133A	EC2004032012AA	EC2004032009AA	HP GeneArray Scanner	DMSO	Calbiochem	681675	wortmannin	PLK3;MYLK;MYLK2;MYLK3;GSK3B;PIK3CA;MTOR;MAPK11;MAPK12;PIK3CD;ABCB11;PIK3CG;PLK1;PRKDC;PIK3CB;PLK4;PLK2;PLK5;PIK3R3;PIK3C2G;SMG1;PIK3R2;ATR;PI4KA;OBSCN;EGFLAM;PIK3R1;PIK3C2B;SPEG;TRRAP;TTN;OBSL1;PIK3C3;PIK3C2A;HMCN1;LOC100910021;KALRN;ROBO3;AABR07052585.2	inhibitor;inhibitor;inhibitor;inhibitor;inhibitor;inhibitor;inhibitor;inhibitor;inhibitor;inhibitor;inhibitor;inhibitor;inhibitor;inhibitor;inhibitor;unknown;unknown;unknown;unknown;unknown;unknown;unknown;unknown;unknown;unknown;unknown;unknown;unknown;unknown;unknown;unknown;unknown;unknown;unknown;unknown;unknown;unknown;unknown;unknown	20	28	0.798311	320	371	FALSE	0
cmap	402__42		402	42	sirolimus	INN	1e-07	6	ssMCF7	HG-U133A	EC2004041604AA	EC2004041602AA	HP GeneArray Scanner	DMSO	Calbiochem	553210	rapamycin	MTOR;FKBP1A;FGF2;FKBP4;FKBP3;PDCD4;FKBP1B;FKBP10;FKBP7;FKBP11;PRKDC;PIK3CA;FKBP9;PIK3C2G;SMG1;ATR;PIK3CB;PI4KA;FKBP6;FKBP14;PIK3CG;FKBP2;FKBP8;PIK3C2B;FKBP5;TRRAP;PIK3CD;PIK3C3;PIK3C2A;FKBP15;LOC100910021	inhibitor;other;unknown;unknown;unknown;unknown;unknown;unknown;unknown;unknown;unknown;unknown;unknown;unknown;unknown;unknown;unknown;unknown;unknown;unknown;unknown;unknown;unknown;unknown;unknown;unknown;unknown;unknown;unknown;unknown;unknown	10	19	0.58082	67	402	TRUE	2	PI3K cat class IA (p110-alpha)__inh;FKBP2__inh
cmap	403__42		403	42	alpha-estradiol		1e-08	6	ssMCF7	HG-U133A	EC2004041605AA	EC2004041602AA	HP GeneArray Scanner	DMSO	Sigma-Aldrich	E8750	alpha-estradiol	ESRRA;ESR1;SULT1E1;NR3C1;GPER1;SULT1A1;ESR2;AR;AOX1;SHBG;ESRRB;HSD17B1;PPARG;NR1H3;PPARD;NR2F6;NR1I3;RXRG;HSD11B1;NR2E1;THRB;VDR;NR1I2;XDH;NR0B1;ESRRG;NR2F2;NR2E3;RXRB;NR0B2;DHRS7B;RARG;AOX4;AOX3;NR1H5;PPARA;PGR;RDH8;RARB;RARA;NR1H2;NR6A1;RXRA;NR2F1;NR2C1;THRA;NR1H4;NR3C2;NR2C2;AOX2;DHRS7C;LOC100912485;STE2;SULT1B1;DHRS7;SULT1C3;DHRS7L1;RGD1559960;SULT1C2;SULT5A1;LOC100910526;RGD1561551;SULT1C2A;…	unknown;unknown;unknown;unknown;unknown;unknown;unknown;unknown;unknown;unknown;unknown;unknown;unknown;unknown;unknown;unknown;unknown;unknown;unknown;unknown;unknown;unknown;unknown;unknown;unknown;unknown;unknown;unknown;unknown;unknown;unknown;unknown;unknown;unknown;unknown;unknown;unknown;unknown;unknown;unknown;unknown;unknown;unknown;unknown;unknown;unknown;unknown;unknown;unknown;unknown…	20	40	0.672807	27	262	TRUE	1	Androgen receptor
cmap	404__42		404	42	wortmannin		1e-08	6	ssMCF7	HG-U133A	EC2004041606AA	EC2004041602AA	HP GeneArray Scanner	DMSO	Calbiochem	681675	wortmannin	PLK3;MYLK;MYLK2;MYLK3;GSK3B;PIK3CA;MTOR;MAPK11;MAPK12;PIK3CD;ABCB11;PIK3CG;PLK1;PRKDC;PIK3CB;PLK4;PLK2;PLK5;PIK3R3;PIK3C2G;SMG1;PIK3R2;ATR;PI4KA;OBSCN;EGFLAM;PIK3R1;PIK3C2B;SPEG;TRRAP;TTN;OBSL1;PIK3C3;PIK3C2A;HMCN1;LOC100910021;KALRN;ROBO3;AABR07052585.2	inhibitor;inhibitor;inhibitor;inhibitor;inhibitor;inhibitor;inhibitor;inhibitor;inhibitor;inhibitor;inhibitor;inhibitor;inhibitor;inhibitor;inhibitor;unknown;unknown;unknown;unknown;unknown;unknown;unknown;unknown;unknown;unknown;unknown;unknown;unknown;unknown;unknown;unknown;unknown;unknown;unknown;unknown;unknown;unknown;unknown;unknown	20	28	0.713267	44	292	TRUE	3	GSK3 beta__inh;p38gamma (MAPK12)__inh;ROBO3__inh
cmap	410__44		410	44	valproic acid	INN	0.01	6	HL60	HG-U133A	EC2004042304AA	EC2004042302AA	HP GeneArray Scanner	medium	Sigma-Aldrich	P4543	2-propylpentanoic acid	HDAC9;ABAT;ACADSB;OGDH;ALDH5A1;SCN4B;HDAC2;PPARA;PPARD;PPARG;F2	inhibitor;inhibitor;inhibitor;inhibitor;inhibitor;unknown;unknown;unknown;unknown;unknown;unknown	7	12	0.402945	99	343	TRUE	1	Thrombin
cmap	415__45		415	45	nordihydroguaiaretic acid		1e-06	6	ssMCF7	HG-U133A	EC2004050706AA	EC2004050702AA	HP GeneArray Scanner	DMSO	Sigma-Aldrich	157619	nordihydroguaiaretic acid	ALOX5;SHBG;ALOX12;ALOX15;LTB4R;ALOXE3;ALOX12B;ALOX15B;ALOX12E;ALOX8;CYP19A1;LTB4R1	inhibitor;unknown;unknown;unknown;unknown;unknown;unknown;unknown;unknown;unknown;unknown;unknown	2	3	0.119553	866	298	FALSE	0
cmap	417__46		417	46	thioridazine	INN	1e-05	6	MCF7	HG-U133A	EC2004042310AA	EC2004042308AA	HP GeneArray Scanner	DMSO	Sigma-Aldrich	T9025	thioridazine hydrochloride	DRD2;DRD1;ADRA1A;ADRA1B;HTR2A;KCNH2;DRD4;CHRM3;HTR2B;HTR2C;SIGMAR1;ADRA2A;HTR5A;HTR6;DRD5;CHRM1;HTR1E;HTR1A;MALT1;CHRM2;HTR1F;HTR7;CYP2D6;HTR1B;PIM1;HRH2;ADRA1D;CHRM5;DRD3;HRH1;ADRA2C;CHRM4;TSSK3;KCNH6;CYP2F2;CYP2C29;STK11;CYP2A5;CYP2D26;TSSK4;TRIB2;CYP2D22;CYP2C55;CYP2C39;CYP2C44;CYP2E1;CYP2J5;CYP2J6;CYP2J13;CYP2R1;PIM2;TSSK1;TRIB3;MELK;PIM3;CYP2C38;CYP2C37;KCNH5;CYP2G1;CYP2C54;CYP2J9;TSSK2;CYP2…	antagonist;antagonist;antagonist;antagonist;antagonist;inhibitor;unknown;unknown;unknown;unknown;unknown;unknown;unknown;unknown;unknown;unknown;unknown;unknown;unknown;unknown;unknown;unknown;unknown;unknown;unknown;unknown;unknown;unknown;unknown;unknown;unknown;unknown;unknown;unknown;unknown;unknown;unknown;unknown;unknown;unknown;unknown;unknown;unknown;unknown;unknown;unknown;unknown;unknow…	15	26	0.575649	130	268	TRUE	1	MALT1__inh
cmap	418__46		418	46	haloperidol	INN	1e-05	6	MCF7	HG-U133A	EC2004042311AA	EC2004042308AA	HP GeneArray Scanner	DMSO	Sigma-Aldrich	H1512	haloperidol	DRD2;DRD1;GRIN2B;HTR2A;DRD3;MCHR1;SLC18A2;DRD4;HTR2B;HTR3B;KCNH2;AP2S1;OPRK1;HTR2C;SIGMAR1;ADRA2A;HTR5A;HTR6;DRD5;CHRM1;ADRA1B;HTR1E;HTR1A;HTR3C;HTR1F;HTR3E;HTR7;HTR3A;HTR1B;HRH2;ADRA1D;ADRA1A;HTR3D;CHRM5;HRH1;ADRA2C;TBXA2R;OPRM1;KCNH6;KCNH5;OPRD1;KCNH7;KCNH1;HTR1D;CCKBR;CHRM2	antagonist;antagonist;antagonist;unknown;inverse agonist;unknown;unknown;unknown;unknown;unknown;unknown;unknown;unknown;unknown;unknown;unknown;unknown;unknown;unknown;unknown;unknown;unknown;unknown;unknown;unknown;unknown;unknown;unknown;unknown;unknown;unknown;unknown;unknown;unknown;unknown;unknown;unknown;unknown;unknown;unknown;unknown;unknown;unknown;unknown;unknown;unknown	20	36	0.760936	69	333	TRUE	5	Galpha(q)-specific amine GPCRs__inh;Alpha-1B adrenergic receptor__inh;Histamine H2 receptor__inh;Alpha-1A adrenergic receptor__inh;Galpha(q)-specific peptide GPCRs__inh
cmap	428__54		428	54	tanespimycin	INN	1e-06	6	MCF7	HG-U133A	EC2004050712AA	EC2004050708AA	HP GeneArray Scanner	DMSO	Tocris	1515	17-AAG	HSP90AA1;HSP90AB1;TRAP1;ERBB2;HSP90B1;MS4A13;EGFR;FRAS1;ERBB3;ERBB4;AABR07037960.1	unknown;unknown;unknown;unknown;unknown;unknown;unknown;unknown;unknown;unknown;unknown	9	18	0.469107	6	328	TRUE	2	HSP90__inh;ErbB2
cmap	429__55		429	55	LY-294002		1e-05	6	PC3	HG-U133A	EC2004052403AA	EC2004052402AA	HP GeneArray Scanner	DMSO	Calbiochem	440202	LY294002	PRKDC;CSNK2A1;CSNK2A2;CSNK2B;GSK3B;PLK1;PIK3C3;PIM1;PIK3CG;PIK3C2A;PIK3CA;PDE3B;PDE2A;PIK3CB;PIK3C2B;PIK3CD;MTOR;BRD4;PIK3C2G;ATR;TRRAP;SMG1;RP11-345J4.5;TSSK3;STK11;TSSK4;TRIB2;BRD2;BRDT;CAMK1;PIM2;PI4KA;CAMK1D;TSSK1;TRIB3;MELK;PIM3;TSSK2;TSSK6;HUNK;TRIB1;TSSK5;BRD3;STK40;NIM1K;LOC100910021;LOC300308;TSSK1B	inhibitor;inhibitor;inhibitor;inhibitor;inhibitor;inhibitor;inhibitor;inhibitor;inhibitor;inhibitor;inhibitor;inhibitor;inhibitor;inhibitor;inhibitor;inhibitor;inhibitor;unknown;unknown;unknown;unknown;unknown;unknown;unknown;unknown;unknown;unknown;unknown;unknown;unknown;unknown;unknown;unknown;unknown;unknown;unknown;unknown;unknown;unknown;unknown;unknown;unknown;unknown;unknown;unknown;unkno…	18	22	0.663221	36	283	TRUE	3	Pim-1__inh;LKB1__inh;Pim-2__inh
cmap	430__55		430	55	rosiglitazone	INN	1e-05	6	PC3	HG-U133A	EC2004052404AA	EC2004052402AA	HP GeneArray Scanner	DMSO	LKT Laboratories	R5772	rosiglitazone maleate	PPARG;ACSL4;PPARA;PPARD;RXRA;RXRB;RXRG;AGTR1;NCOA1;MAOB;NCOA2;MAOA;KDM1B;AGTR1B;AGTR1A;KDM1A	agonist;inhibitor;unknown;unknown;unknown;unknown;unknown;unknown;unknown;unknown;unknown;unknown;unknown;unknown;unknown;unknown	8	15	0.475321	49	374	TRUE	1	Galpha(q)-specific peptide GPCRs__inh
cmap	431__55		431	55	troglitazone	INN	1e-05	6	PC3	HG-U133A	EC2004052405AA	EC2004052402AA	HP GeneArray Scanner	DMSO	Sigma-Aldrich	T2573	troglitazone	PPARG;ACSL4;SERPINE1;SLC29A1;ESRRG;ESRRA;PPARD;PPARA;GSTP1;RBP2;RBP1;PMP2;FABP4;RBP5;FABP2;RBP7;FABP1;FABP5;CRABP1;FABP12;CRABP2;FABP7;CYP2C8;FABP3;FABP9;FABP6;CYP2F2;CYP2C29;CYP2A5;CYP2D26;CYP2D22;CYP2C55;CYP2C39;CYP2C44;CYP2E1;CYP2J5;CYP2J6;CYP2J13;CYP2R1;CYP2C38;CYP2C37;CYP2G1;CYP2C54;CYP2J9;CYP2D40;CYP2C70;CYP2D12;CYP2B10;CYP2D10;CYP2B23;CYP2B19;CYP2C50;CYP2B9;CYP2C65;CYP2D9;CYP2A4;CYP2U1;CYP…	agonist;inhibitor;antagonist;inhibitor;inverse agonist;inverse agonist;unknown;unknown;unknown;unknown;unknown;unknown;unknown;unknown;unknown;unknown;unknown;unknown;unknown;unknown;unknown;unknown;unknown;unknown;unknown;unknown;unknown;unknown;unknown;unknown;unknown;unknown;unknown;unknown;unknown;unknown;unknown;unknown;unknown;unknown;unknown;unknown;unknown;unknown;unknown;unknown;unknown;…	4	6	0.2859	142	390	TRUE	1	PAI1__inh
cmap	432__55		432	55	tanespimycin	INN	1e-06	6	PC3	HG-U133A	EC2004052406AA	EC2004052402AA	HP GeneArray Scanner	DMSO	Tocris	1515	17-AAG	HSP90AA1;HSP90AB1;TRAP1;ERBB2;HSP90B1;MS4A13;EGFR;FRAS1;ERBB3;ERBB4;AABR07037960.1	unknown;unknown;unknown;unknown;unknown;unknown;unknown;unknown;unknown;unknown;unknown	9	18	0.477541	1	336	TRUE	1	HSP90 alpha
cmap	441__59		441	59	arachidonic acid		1e-05	6	MCF7	HG-U133A	EC2004060203AA	CL2004060801AA	HP GeneArray Scanner	ethanol	Sigma-Aldrich	A8798	arachidonic acid sodium salt	NA;PTGS1;PPARA;NR1H4;RXRA;MPO;EPX;RBP2;RBP1;PXDN;PMP2;FABP4;LPO;RBP5;FABP2;RBP7;FABP1;ALB;FABP5;CRABP1;TPO;PXDNL;FABP12;PTGS2;CRABP2;FABP7;FABP3;ALOX5;FABP9;FABP6;ALOX12;ALOX12E;ALOX15;ALOX8;ALOXE3;ALOX12B;AFP;AFM;ALOX15B;LOC100360087;LOC103691307;LOC100359668;LOC100362384;FTL1;RGD1566189;RGD1560687;FTL1L1	unknown;unknown;unknown;ligand;unknown;unknown;unknown;unknown;unknown;unknown;unknown;unknown;unknown;unknown;unknown;unknown;unknown;unknown;unknown;unknown;unknown;unknown;unknown;unknown;unknown;unknown;unknown;unknown;unknown;unknown;unknown;unknown;unknown;unknown;unknown;unknown;unknown;unknown;unknown;unknown;unknown;unknown;unknown;unknown;unknown;unknown;unknown	5	10	0.214769	1	228	TRUE	2	PPAR-alpha__inh;COX-2 (PTGS2)
cmap	442__59		442	59	oligomycin		1e-06	6	MCF7	HG-U133A	EC2004060204AA	CL2004060801AA	HP GeneArray Scanner	ethanol	Sigma-Aldrich	861944	oligomycin	ATP1B4;ATP12A;ATP1B2;ATP2C2;ATP4A;ATP8B4;ATP5G3;ATP1B3;FXYD2;ATP1A1;ATP1A3;ATP11B;ATP6V0C;ATP11C;ATP4B;ATP5G1;ATP10A;ATP2A1;ATP13A1;ATP2A3;ATP1A2;ATP1B1;ATP1A4;ATP8B2;ATP5G2;ATP6V0B;ATP2A2;ATP8B3;ATP10B;ATP2C1;ATP11A;ATP8B5;ATP8A2;RGD1559629;ATP8B5P;AABR07030494.1	unknown;unknown;unknown;unknown;unknown;unknown;unknown;unknown;unknown;unknown;unknown;unknown;unknown;unknown;unknown;unknown;unknown;unknown;unknown;unknown;unknown;unknown;unknown;unknown;unknown;unknown;unknown;unknown;unknown;unknown;unknown;unknown;unknown;unknown;unknown;unknown	1	2	0.0676738	1137	327	FALSE	0
cmap	443__59		443	59	arachidonic acid		1e-05	6	MCF7	HG-U133A	EC2004060205AA	CL2004060801AA	HP GeneArray Scanner	ethanol	Sigma-Aldrich	A8798	arachidonic acid sodium salt	NA;PTGS1;PPARA;NR1H4;RXRA;MPO;EPX;RBP2;RBP1;PXDN;PMP2;FABP4;LPO;RBP5;FABP2;RBP7;FABP1;ALB;FABP5;CRABP1;TPO;PXDNL;FABP12;PTGS2;CRABP2;FABP7;FABP3;ALOX5;FABP9;FABP6;ALOX12;ALOX12E;ALOX15;ALOX8;ALOXE3;ALOX12B;AFP;AFM;ALOX15B;LOC100360087;LOC103691307;LOC100359668;LOC100362384;FTL1;RGD1566189;RGD1560687;FTL1L1	unknown;unknown;unknown;ligand;unknown;unknown;unknown;unknown;unknown;unknown;unknown;unknown;unknown;unknown;unknown;unknown;unknown;unknown;unknown;unknown;unknown;unknown;unknown;unknown;unknown;unknown;unknown;unknown;unknown;unknown;unknown;unknown;unknown;unknown;unknown;unknown;unknown;unknown;unknown;unknown;unknown;unknown;unknown;unknown;unknown;unknown;unknown	5	10	0.212206	120	225	TRUE	1	COX-2 (PTGS2)
cmap	448__60		448	60	trichostatin A		1e-07	6	PC3	HG-U133A	EC2004060212AA	EC2004060208AA	HP GeneArray Scanner	DMSO	Calbiochem	647925	trichostatin A	HDAC7;HDAC10;HDAC5;HDAC4;HDAC11;HDAC3;HDAC6;F3;HDAC1;HDAC8;HDAC9;HDAC2;GM10093;LOC108348065;HDAC1L	unknown;unknown;unknown;unknown;unknown;unknown;unknown;unknown;unknown;unknown;unknown;unknown;unknown;unknown;unknown	9	18	0.368017	6	240	TRUE	1	HDAC4
cmap	449__61		449	61	monorden		1e-07	6	PC3	HG-U133A	EC2004060215AA	EC2004060214AA	HP GeneArray Scanner	DMSO	LKT Laboratories	R0212	radicicol	TRAP1;PTGS2;HSP90AA1;HSP90AB1;HSP90B1;HSP90AB1;HSP90B1;DLAT;PDK3;phoQ;YES1;SRC;DBT;PDK1;PDHX;PDK4;MPO;TPO;PDK2;EPX;PTGS1;DLST;BCKDK;MS4A13;LPO;PXDN;AABR07037960.1;MS4A13-PS1	inhibitor;inhibitor;inhibitor;inhibitor;inhibitor;unknown;unknown;unknown;unknown;unknown;unknown;unknown;unknown;unknown;unknown;unknown;unknown;unknown;unknown;unknown;unknown;unknown;unknown;unknown;unknown;unknown;unknown;unknown	7	12	0.299048	27	239	TRUE	1	c-Src
cmap	450__61		450	61	tanespimycin	INN	1e-06	6	PC3	HG-U133A	EC2004060216AA	EC2004060214AA	HP GeneArray Scanner	DMSO	Tocris	1515	17-AAG	HSP90AA1;HSP90AB1;TRAP1;ERBB2;HSP90B1;MS4A13;EGFR;FRAS1;ERBB3;ERBB4;AABR07037960.1	unknown;unknown;unknown;unknown;unknown;unknown;unknown;unknown;unknown;unknown;unknown	9	18	0.418219	2	282	TRUE	3	HSP90 alpha;HSP90;Endoplasmin
cmap	452__61		452	61	indometacin	INN	0.0001	6	PC3	HG-U133A	EC2004060218AA	EC2004060214AA	HP GeneArray Scanner	DMSO	Sigma-Aldrich	I8280	indomethacin, USP	PTGS1;PTGS2;PLA2G2A;PTGR2;PPARG;GLO1;PTGDR2;PPARA;AKR1C3;MPO;EPX;LTF;TTR;PTGER2;PXDN;LPO;PTGER1;ALB;MELTF;HPGD;PTGER4;CXCL8;TPO;PXDNL;PTGER3;PTGDS;AR;AKR1C2;TF;TBXAS1;NR1H3;PPARD;NR2F6;NR1I3;AKR1B7;RXRG;NR2E1;AKR1C21;AKR1C6;AKR1C12;AKR1C13;AKR1C18;THRB;VDR;NR1I2;NR3C1;ESRRA;NR0B1;URAH;ESRRG;GCLM;PTGR1;AKR1A1;CXCL15;NR2F2;NR2E3;TRF;1300017J02RIK;RXRB;AKR1B10;NR0B2;AKR1B8;AFP;AKR1C14;AKR1D1;RARG;ZA…	inhibitor;inhibitor;inhibitor;inhibitor;activator;inhibitor;unknown;agonist;inhibitor;unknown;unknown;unknown;unknown;unknown;unknown;unknown;unknown;unknown;unknown;unknown;unknown;unknown;unknown;unknown;unknown;unknown;unknown;unknown;unknown;unknown;unknown;unknown;unknown;unknown;unknown;unknown;unknown;unknown;unknown;unknown;unknown;unknown;unknown;unknown;unknown;unknown;unknown;unknown;u…	27	50	0.869431	3	350	TRUE	5	GCR;DAX1__inh;SHP__inh;RARalpha;ESR1 (nuclear)
cmap	455__62		455	62	prochlorperazine	INN	1e-05	6	MCF7	HG-U133A	EC2004070111AA	EC2004070108AA	HP GeneArray Scanner	DMSO	Sigma-Aldrich	P9178	prochlorperazine dimaleate salt	DRD2;DRD4;HTR2B;HTR2C;SIGMAR1;ADRA2A;HTR6;ADRA1B;HTR7;S100A4;CYP2D6;HTR2A;ADRA1D;ADRA1A;CHRM5;DRD3;HRH1;ADRA2C;DRD1;CHRM4;CHRM1;CHRM3;ADRA2B;CHRM2;HTR1A	antagonist;unknown;unknown;unknown;unknown;unknown;unknown;unknown;unknown;unknown;unknown;unknown;unknown;unknown;unknown;unknown;unknown;unknown;unknown;unknown;unknown;unknown;unknown;unknown;unknown	10	19	0.396842	7	238	TRUE	3	Galpha(q)-specific amine GPCRs__inh;Alpha-1B adrenergic receptor__inh;Alpha-1A adrenergic receptor__inh
cmap	458__63		458	63	valproic acid	INN	0.001	6	PC3	HG-U133A	EC2004070104AA	EC2004070102AA	HP GeneArray Scanner	medium	Sigma-Aldrich	P4543	2-propylpentanoic acid	HDAC9;ABAT;ACADSB;OGDH;ALDH5A1;SCN4B;HDAC2;PPARA;PPARD;PPARG;F2	inhibitor;inhibitor;inhibitor;inhibitor;inhibitor;unknown;unknown;unknown;unknown;unknown;unknown	7	12	0.355771	44	294	TRUE	1	HDAC2__inh
cmap	461__65		461	65	LY-294002		1e-05	6	PC3	HG-U133A	CL2004060804AA	CL2004060803AA	HP GeneArray Scanner	DMSO	Calbiochem	440202	LY294002	PRKDC;CSNK2A1;CSNK2A2;CSNK2B;GSK3B;PLK1;PIK3C3;PIM1;PIK3CG;PIK3C2A;PIK3CA;PDE3B;PDE2A;PIK3CB;PIK3C2B;PIK3CD;MTOR;BRD4;PIK3C2G;ATR;TRRAP;SMG1;RP11-345J4.5;TSSK3;STK11;TSSK4;TRIB2;BRD2;BRDT;CAMK1;PIM2;PI4KA;CAMK1D;TSSK1;TRIB3;MELK;PIM3;TSSK2;TSSK6;HUNK;TRIB1;TSSK5;BRD3;STK40;NIM1K;LOC100910021;LOC300308;TSSK1B	inhibitor;inhibitor;inhibitor;inhibitor;inhibitor;inhibitor;inhibitor;inhibitor;inhibitor;inhibitor;inhibitor;inhibitor;inhibitor;inhibitor;inhibitor;inhibitor;inhibitor;unknown;unknown;unknown;unknown;unknown;unknown;unknown;unknown;unknown;unknown;unknown;unknown;unknown;unknown;unknown;unknown;unknown;unknown;unknown;unknown;unknown;unknown;unknown;unknown;unknown;unknown;unknown;unknown;unkno…	18	22	0.642622	77	268	TRUE	1	Pim-2
cmap	462__65		462	65	troglitazone	INN	1e-05	6	PC3	HG-U133A	CL2004060805AA	CL2004060803AA	HP GeneArray Scanner	DMSO	Sigma-Aldrich	T2573	troglitazone	PPARG;ACSL4;SERPINE1;SLC29A1;ESRRG;ESRRA;PPARD;PPARA;GSTP1;RBP2;RBP1;PMP2;FABP4;RBP5;FABP2;RBP7;FABP1;FABP5;CRABP1;FABP12;CRABP2;FABP7;CYP2C8;FABP3;FABP9;FABP6;CYP2F2;CYP2C29;CYP2A5;CYP2D26;CYP2D22;CYP2C55;CYP2C39;CYP2C44;CYP2E1;CYP2J5;CYP2J6;CYP2J13;CYP2R1;CYP2C38;CYP2C37;CYP2G1;CYP2C54;CYP2J9;CYP2D40;CYP2C70;CYP2D12;CYP2B10;CYP2D10;CYP2B23;CYP2B19;CYP2C50;CYP2B9;CYP2C65;CYP2D9;CYP2A4;CYP2U1;CYP…	agonist;inhibitor;antagonist;inhibitor;inverse agonist;inverse agonist;unknown;unknown;unknown;unknown;unknown;unknown;unknown;unknown;unknown;unknown;unknown;unknown;unknown;unknown;unknown;unknown;unknown;unknown;unknown;unknown;unknown;unknown;unknown;unknown;unknown;unknown;unknown;unknown;unknown;unknown;unknown;unknown;unknown;unknown;unknown;unknown;unknown;unknown;unknown;unknown;unknown;…	4	6	0.204826	13	269	TRUE	1	PPAR-alpha__inh
cmap	484__66		484	66	monorden		1e-07	6	PC3	HG-U133A	EC2004070118AA	EC2004070114AA	HP GeneArray Scanner	DMSO	LKT Laboratories	R0212	radicicol	TRAP1;PTGS2;HSP90AA1;HSP90AB1;HSP90B1;HSP90AB1;HSP90B1;DLAT;PDK3;phoQ;YES1;SRC;DBT;PDK1;PDHX;PDK4;MPO;TPO;PDK2;EPX;PTGS1;DLST;BCKDK;MS4A13;LPO;PXDN;AABR07037960.1;MS4A13-PS1	inhibitor;inhibitor;inhibitor;inhibitor;inhibitor;unknown;unknown;unknown;unknown;unknown;unknown;unknown;unknown;unknown;unknown;unknown;unknown;unknown;unknown;unknown;unknown;unknown;unknown;unknown;unknown;unknown;unknown;unknown	7	12	0.267453	34	210	TRUE	3	HSP90__inh;HSP90 alpha__inh;Endoplasmin__inh
cmap	490__68		490	68	fluphenazine	INN	1e-05	6	MCF7	HG-U133A	EC2004071404AA	EC2004071402AA	HP GeneArray Scanner	DMSO	Sigma-Aldrich	F8548	fluphenazine dihydrochloride	DRD2;DRD1;CALM1;AR;HTR2A;HTR2C;HTR2B;SIGMAR1;ADRA2A;HTR6;DRD5;ADRA1B;ADRA1D;ADRA1A;DRD3;HRH1;ADRA2C;CHRM4;CHRM1;CHRM3;ADRA2B;CHRM5;CHRM2;HTR1A;HTR1B	antagonist;antagonist;inhibitor;unknown;unknown;unknown;unknown;unknown;unknown;unknown;unknown;unknown;unknown;unknown;unknown;unknown;unknown;unknown;unknown;unknown;unknown;unknown;unknown;unknown;unknown	12	21	0.553914	13	314	TRUE	2	Alpha-1B adrenergic receptor;Alpha-1A adrenergic receptor
cmap	496__69		496	69	iloprost	INN	1e-06	6	SKMEL5	HG-U133A	EC2004071412AA	EC2004071408AA	HP GeneArray Scanner	DMSO	Cayman Chemical	18215	iloprost	PTGIR;PTGER1;PDE4A;PDE4B;PDE4C;PDE4D;PLAT;PTGDR2;PPARA;PTGER4;PPARD;PTGER3	agonist;agonist;inducer;inducer;inducer;inducer;unknown;agonist;unknown;unknown;unknown;unknown	5	9	0.242522	62	261	TRUE	1	PGE2R4__inh
cmap	501__71		501	71	LY-294002		1e-05	6	SKMEL5	HG-U133A	EC2004071421AA	EC2004071420AA	HP GeneArray Scanner	DMSO	Calbiochem	440202	LY294002	PRKDC;CSNK2A1;CSNK2A2;CSNK2B;GSK3B;PLK1;PIK3C3;PIM1;PIK3CG;PIK3C2A;PIK3CA;PDE3B;PDE2A;PIK3CB;PIK3C2B;PIK3CD;MTOR;BRD4;PIK3C2G;ATR;TRRAP;SMG1;RP11-345J4.5;TSSK3;STK11;TSSK4;TRIB2;BRD2;BRDT;CAMK1;PIM2;PI4KA;CAMK1D;TSSK1;TRIB3;MELK;PIM3;TSSK2;TSSK6;HUNK;TRIB1;TSSK5;BRD3;STK40;NIM1K;LOC100910021;LOC300308;TSSK1B	inhibitor;inhibitor;inhibitor;inhibitor;inhibitor;inhibitor;inhibitor;inhibitor;inhibitor;inhibitor;inhibitor;inhibitor;inhibitor;inhibitor;inhibitor;inhibitor;inhibitor;unknown;unknown;unknown;unknown;unknown;unknown;unknown;unknown;unknown;unknown;unknown;unknown;unknown;unknown;unknown;unknown;unknown;unknown;unknown;unknown;unknown;unknown;unknown;unknown;unknown;unknown;unknown;unknown;unkno…	18	22	0.845904	149	476	TRUE	1	LKB1__inh
cmap	507__73		507	73	SC-58125		1e-05	6	SKMEL5	HG-U133A	EC2004073005AA	EC2004073002AA	HP GeneArray Scanner	DMSO	Cayman Chemical	70655	SC-58125	PTGS1;PTGS2;MPO;EPX;PXDN;LPO;TPO;PXDNL	inhibitor;inhibitor;unknown;unknown;unknown;unknown;unknown;unknown	2	3	0.0957	313	237	FALSE	0
cmap	521__74		521	74	tanespimycin	INN	1e-06	6	ssMCF7	HG-U133A	EC2004073009AA	EC2004073008AA	HP GeneArray Scanner	DMSO	Tocris	1515	17-AAG	HSP90AA1;HSP90AB1;TRAP1;ERBB2;HSP90B1;MS4A13;EGFR;FRAS1;ERBB3;ERBB4;AABR07037960.1	unknown;unknown;unknown;unknown;unknown;unknown;unknown;unknown;unknown;unknown;unknown	9	18	0.425093	113	288	TRUE	1	HSP90__inh
cmap	524__74		524	74	nordihydroguaiaretic acid		1e-06	6	ssMCF7	HG-U133A	EC2004073012AA	EC2004073008AA	HP GeneArray Scanner	DMSO	Sigma-Aldrich	157619	nordihydroguaiaretic acid	ALOX5;SHBG;ALOX12;ALOX15;LTB4R;ALOXE3;ALOX12B;ALOX15B;ALOX12E;ALOX8;CYP19A1;LTB4R1	inhibitor;unknown;unknown;unknown;unknown;unknown;unknown;unknown;unknown;unknown;unknown;unknown	2	3	0.12885	153	322	TRUE	1	LTBR1__inh
cmap	593__95		593	95	geldanamycin		1e-06	6	MCF7	HG-U133A	EC2004111103AA	EC2004111102AA	HP GeneArray Scanner	DMSO	Calbiochem	345805	geldanamycin	HSP90AB1;HSP90AA1;HSP90B1;TRAP1;MS4A13;AABR07037960.1;MS4A13-PS1	unknown;unknown;inhibitor;unknown;unknown;unknown;unknown	4	7	0.201333	163	264	FALSE	0
cmap	595__95		595	95	resveratrol		5e-05	6	MCF7	HG-U133A	EC2004111105AA	EC2004111102AA	HP GeneArray Scanner	DMSO	Sigma-Aldrich	R5010	resveratrol	NQO2;CSNK2A1;PTGS1;PTGS2;ALOX15;ALOX5;AHR;PI4K2B;ITGA5;ITGB3;APP;SNCA;ESR1;MTNR1A;MTNR1B;CLEC14A;NR1I2;NR1I3;SLC2A1;CBR1;PPARA;PPARG;AKT1;KHSRP;YARS;MYO15A;MYH9;RASIP1;MYH1;LTA4H;MYH2;MYH13;MYH4;MYO1G;MYO5C;ATP5B;MYH14;MYH7B;PIK3CA;MYO3A;MYH10;MYH15;ATP5A1;MYO5B;MYO1E;MYO1A;MYO1B;SULT1B1;IQCB1;MYO1D;MAT2B;MYO18B;MYO1F;MYH7;MYO9A;MYH6;ATP5C1;MYO16;MYO1C;MYO6;SIRT5;MYH11;MYO9B;MYO5A;MYH8;MYO3B;MYO7…	unknown;unknown;inhibitor;inhibitor;unknown;unknown;unknown;unknown;unknown;unknown;unknown;unknown;unknown;unknown;unknown;unknown;unknown;unknown;unknown;inhibitor;unknown;unknown;inhibitor;unknown;inhibitor;unknown;unknown;unknown;unknown;unknown;unknown;unknown;unknown;unknown;unknown;unknown;unknown;unknown;unknown;unknown;unknown;unknown;unknown;unknown;unknown;unknown;unknown;unknown;unkno…	26	49	0.798517	56	288	TRUE	6	Casein kinase II, alpha chains;Casein kinase II, alpha chain (CSNK2A1)__inh;alpha-5/beta-1 integrin__inh;Amyloid beta__inh;AKT(PKB)__inh;Myosin IXb
cmap	606__98		606	98	thalidomide	INN	0.0001	6	MCF7	HG-U133A	EC2004111110AA	EC2004111108AA	HP GeneArray Scanner	DMSO	Sigma-Aldrich	T144	(+/-)-thalidomide	CRBN;TNF;NFKB1;NA;FGFR2;PTGS2;NA;ORM2;DDB1	inhibitor;inhibitor;antagonist;intercalation;antagonist;antagonist;unknown;binder;unknown	9	9	0.414755	125	279	TRUE	1	NF-kB1 (p50)__inh
cmap	608__98		608	98	NU-1025		0.0001	6	MCF7	HG-U133A	EC2004111112AA	EC2004111108AA	HP GeneArray Scanner	DMSO	Calbiochem	493800	NU1025	PARP1;TNKS;PARP1;PARP2;PARP4;PARP3;MIB2;MIB1	inhibitor;inhibitor;unknown;unknown;unknown;unknown;unknown;unknown	4	7	0.19361	82	253	TRUE	1	MIB2
cmap	611__101		611	101	geldanamycin		1e-06	6	MCF7	HG-U133A	EC2004112411AA	EC2004112408AA	HP GeneArray Scanner	DMSO	Calbiochem	345805	geldanamycin	HSP90AB1;HSP90AA1;HSP90B1;TRAP1;MS4A13;AABR07037960.1;MS4A13-PS1	unknown;unknown;inhibitor;unknown;unknown;unknown;unknown	4	7	0.264434	44	357	TRUE	2	HSP90;Endoplasmin__inh
cmap	639__111		639	111	pentamidine	INN	0.0001	6	MCF7	HG-U133A	EC2005020911AA	EC2005020908AA	HP GeneArray Scanner	DMSO	Sigma-Aldrich	P0547	pentamidine isethionate salt	NA;TRDMT1;ST14;S100B;PRSS1;AOC1;PRSS3;1600015I10RIK;TRY4;2210010C04RIK;GM5771;AOC2;SVS1;TRY5;PRSS2;TRY10;DOXL2;GM10334;AOC3;PRSS3B;DOXL1;LOC683849;LOC102554637	intercalation;other;unknown;unknown;unknown;unknown;unknown;unknown;unknown;unknown;unknown;unknown;unknown;unknown;unknown;unknown;unknown;unknown;unknown;unknown;unknown;unknown;unknown	2	4	0.112157	843	279	FALSE	0
cmap	662__90		662	90	resveratrol		5e-05	6	PC3	HG-U133A	EC2005030704AA	EC2005030702AA	HP GeneArray Scanner	DMSO	Sigma-Aldrich	R5010	resveratrol	NQO2;CSNK2A1;PTGS1;PTGS2;ALOX15;ALOX5;AHR;PI4K2B;ITGA5;ITGB3;APP;SNCA;ESR1;MTNR1A;MTNR1B;CLEC14A;NR1I2;NR1I3;SLC2A1;CBR1;PPARA;PPARG;AKT1;KHSRP;YARS;MYO15A;MYH9;RASIP1;MYH1;LTA4H;MYH2;MYH13;MYH4;MYO1G;MYO5C;ATP5B;MYH14;MYH7B;PIK3CA;MYO3A;MYH10;MYH15;ATP5A1;MYO5B;MYO1E;MYO1A;MYO1B;SULT1B1;IQCB1;MYO1D;MAT2B;MYO18B;MYO1F;MYH7;MYO9A;MYH6;ATP5C1;MYO16;MYO1C;MYO6;SIRT5;MYH11;MYO9B;MYO5A;MYH8;MYO3B;MYO7…	unknown;unknown;inhibitor;inhibitor;unknown;unknown;unknown;unknown;unknown;unknown;unknown;unknown;unknown;unknown;unknown;unknown;unknown;unknown;unknown;inhibitor;unknown;unknown;inhibitor;unknown;inhibitor;unknown;unknown;unknown;unknown;unknown;unknown;unknown;unknown;unknown;unknown;unknown;unknown;unknown;unknown;unknown;unknown;unknown;unknown;unknown;unknown;unknown;unknown;unknown;unkno…	26	49	0.719556	85	230	TRUE	2	ESR1 (membrane);ERAP1
cmap	702__110b		702	110b	alpha-estradiol		1e-08	6	PC3	HG-U133A	EC2005033010AA	EC2005033008AA	HP GeneArray Scanner	DMSO	Sigma-Aldrich	E8750	alpha-estradiol	ESRRA;ESR1;SULT1E1;NR3C1;GPER1;SULT1A1;ESR2;AR;AOX1;SHBG;ESRRB;HSD17B1;PPARG;NR1H3;PPARD;NR2F6;NR1I3;RXRG;HSD11B1;NR2E1;THRB;VDR;NR1I2;XDH;NR0B1;ESRRG;NR2F2;NR2E3;RXRB;NR0B2;DHRS7B;RARG;AOX4;AOX3;NR1H5;PPARA;PGR;RDH8;RARB;RARA;NR1H2;NR6A1;RXRA;NR2F1;NR2C1;THRA;NR1H4;NR3C2;NR2C2;AOX2;DHRS7C;LOC100912485;STE2;SULT1B1;DHRS7;SULT1C3;DHRS7L1;RGD1559960;SULT1C2;SULT5A1;LOC100910526;RGD1561551;SULT1C2A;…	unknown;unknown;unknown;unknown;unknown;unknown;unknown;unknown;unknown;unknown;unknown;unknown;unknown;unknown;unknown;unknown;unknown;unknown;unknown;unknown;unknown;unknown;unknown;unknown;unknown;unknown;unknown;unknown;unknown;unknown;unknown;unknown;unknown;unknown;unknown;unknown;unknown;unknown;unknown;unknown;unknown;unknown;unknown;unknown;unknown;unknown;unknown;unknown;unknown;unknown…	20	40	0.655151	172	250	FALSE	0
cmap	703__110b		703	110b	genistein		1e-05	6	PC3	HG-U133A	EC2005033011AA	EC2005033008AA	HP GeneArray Scanner	DMSO	Calbiochem	345834	genistein	ESR2;TOP2A;PTK2B;NCOA1;ESR1;NCOA2;ESRRB;ESRRA;NR1I2;AKT1;GPER1;CYP1B1;SHBG;TTR;AOX1;XDH;URAH;ESRRG;AOX4;AOX3;AOX2;RGD1309350	unknown;unknown;unknown;unknown;unknown;unknown;agonist;agonist;unknown;unknown;unknown;unknown;unknown;unknown;unknown;unknown;unknown;unknown;unknown;unknown;unknown;unknown	11	22	0.429355	152	240	FALSE	0
cmap	704__110b		704	110b	fulvestrant	INN	1e-06	6	PC3	HG-U133A	EC2005033012AA	EC2005033008AA	HP GeneArray Scanner	DMSO	Tocris	1047	ICI 182,780	ESR1;ESRRA;NR1I2;ESR2;EPHX2;NR1H4;ESRRG;ACAD10;HDHD3;NANP;EPHX3;GM6741;ESRRB;EPHX4;MEST	antagonist;unknown;unknown;unknown;unknown;unknown;unknown;unknown;unknown;unknown;unknown;unknown;unknown;unknown;unknown	5	7	0.347272	127	395	TRUE	2	ESR1 (nuclear)__inh;ESR2
cmap	762__119		762	119	alpha-estradiol		1e-08	6	MCF7	HG-U133A	EC2005061004AA	EC2005061002AA	HP GeneArray Scanner	DMSO	Sigma-Aldrich	E8750	alpha-estradiol	ESRRA;ESR1;SULT1E1;NR3C1;GPER1;SULT1A1;ESR2;AR;AOX1;SHBG;ESRRB;HSD17B1;PPARG;NR1H3;PPARD;NR2F6;NR1I3;RXRG;HSD11B1;NR2E1;THRB;VDR;NR1I2;XDH;NR0B1;ESRRG;NR2F2;NR2E3;RXRB;NR0B2;DHRS7B;RARG;AOX4;AOX3;NR1H5;PPARA;PGR;RDH8;RARB;RARA;NR1H2;NR6A1;RXRA;NR2F1;NR2C1;THRA;NR1H4;NR3C2;NR2C2;AOX2;DHRS7C;LOC100912485;STE2;SULT1B1;DHRS7;SULT1C3;DHRS7L1;RGD1559960;SULT1C2;SULT5A1;LOC100910526;RGD1561551;SULT1C2A;…	unknown;unknown;unknown;unknown;unknown;unknown;unknown;unknown;unknown;unknown;unknown;unknown;unknown;unknown;unknown;unknown;unknown;unknown;unknown;unknown;unknown;unknown;unknown;unknown;unknown;unknown;unknown;unknown;unknown;unknown;unknown;unknown;unknown;unknown;unknown;unknown;unknown;unknown;unknown;unknown;unknown;unknown;unknown;unknown;unknown;unknown;unknown;unknown;unknown;unknown…	20	40	0.684097	3	270	TRUE	2	GCR;Androgen receptor__inh
cmap	783__120		783	120	colforsin	INN	5e-05	6	HL60	HG-U133A	EC2005081605AA	EC2005081602AA	HP GeneArray Scanner	DMSO	EMD	344270	forskolin	ADCY2;GNAS;ADCY5;CFTR;GUCY2F;ADCY7;GUCY2D;ADCY3;GUCY2C;GUCY1B3;NPR3;ADCY8;ADCY9;GUCY1A3;ADCY1;ADCY6;ADCY4;GNAL;NPR2;NPR1;GUCY1A2;GUCY2E;GUCY1B2;GUCY2G	unknown;unknown;unknown;inhibitor;unknown;unknown;unknown;unknown;unknown;unknown;unknown;unknown;unknown;unknown;unknown;unknown;unknown;unknown;unknown;unknown;unknown;unknown;unknown;unknown	15	30	0.476906	203	204	FALSE	0
cmap	1363__614		1363	614	naltrexone	INN	9.6e-06	6	HL60	HG-U133A	614615111406.H02	.H01.G02.E03.D04.B05.A06	GS3000	DMSO	Prestwick Chemical	116	Naltrexone hydrochloride dihydrate [16676-29-2]	OPRD1;OPRM1;OPRK1;SIGMAR1	antagonist;antagonist;antagonist;antagonist	4	4	0.265092	1245	358	FALSE	0
cmap	1365__614		1365	614	astemizole	INN	8.8e-06	6	HL60	HG-U133A	614615111406.H04	.H01.G02.E03.D04.B05.A06	GS3000	DMSO	Prestwick Chemical	136	Astemizole [68844-77-9]	HRH1;KCNH2;KCNH1;MAPT;HTR2B;ABCB1;HTR2C;ADRA1B;HTR2A;ADRA1D;ADRA1A;DRD3;ADRA2C;KCNH6;ABCB4;HCN1;ABCB1B;HCN2;HCN3;HCN4;KCNH3;CHRM4;ABCB1A;CHRM1;KCNH5;KCNH8;CHRM3;KCNH7;CHRM5;KCNH4;CHRM2;HTR1A	antagonist;inhibitor;unknown;unknown;unknown;unknown;unknown;unknown;unknown;unknown;unknown;unknown;unknown;unknown;unknown;unknown;unknown;unknown;unknown;unknown;unknown;unknown;unknown;unknown;unknown;unknown;unknown;unknown;unknown;unknown;unknown;unknown	7	13	0.367609	191	306	FALSE	0
cmap	1375__614		1375	614	gallamine triethiodide	INN	4.4e-06	6	HL60	HG-U133A	614615111406.F03	.H01.G02.E03.D04.B05.A06	GS3000	DMSO	Prestwick Chemical	157	Gallamine triethiodide [65-29-2]	CHRM2;ACHE;CHRNA2;CHRM1;CHRM5;TG;BCHE;NLGN4X;CES3;NLGN2;CES2;NLGN4Y;NLGN3;CES1;NLGN1;CEL;CES5A;CES4A;CES2A;CES2E;CES2I;CES2H;CES1F;CES1D;CES2C;CES2G;CES1A;CES2J;LOC100910259;LOC679149	antagonist;inhibitor;antagonist;unknown;unknown;unknown;unknown;unknown;unknown;unknown;unknown;unknown;unknown;unknown;unknown;unknown;unknown;unknown;unknown;unknown;unknown;unknown;unknown;unknown;unknown;unknown;unknown;unknown;unknown;unknown	6	9	0.358981	429	345	FALSE	0
cmap	1378__614		1378	614	nomifensine	INN	1.12e-05	6	HL60	HG-U133A	614615111406.F06	.H01.G02.E03.D04.B05.A06	GS3000	DMSO	Prestwick Chemical	108	Nomifensine maleate [32795-47-4]	SLC6A2;SLC6A3;MAOB;MAOA;MPO;SLC6A4;SLC18A2;SLC6A7;SLC6A8;SLC6A11;SLC6A1;SLC6A13;SLC6A12;SLC6A9;HRH1;SLC6A5;SLC6A19;SLC6A18;SLC6A20B;SLC6A17;SLC6A6;SLC6A14;SLC6A20A;SLC6A15;RGD1566368	unknown;unknown;unknown;unknown;unknown;unknown;unknown;unknown;unknown;unknown;unknown;unknown;unknown;unknown;unknown;unknown;unknown;unknown;unknown;unknown;unknown;unknown;unknown;unknown;unknown	3	6	0.172781	229	296	FALSE	0
cmap	1379__614		1379	614	nalbuphine	INN	1.02e-05	6	HL60	HG-U133A	6146151114060	.H01.G02.E03.D04.B05.A06	GS3000	DMSO	Prestwick Chemical	118	Nalbuphine hydrochloride [23277-43-2]	OPRK1;OPRM1;OPRD1	agonist;antagonist;antagonist	4	6	0.224855	1844	298	FALSE	0
cmap	1380__614		1380	614	spironolactone	INN	9.6e-06	6	HL60	HG-U133A	61461511140600	.H01.G02.E03.D04.B05.A06	GS3000	DMSO	Prestwick Chemical	128	Spironolactone [52-01-7]	NR3C2;AR;PGR;NR3C1;CYP11B2;NA;SRD5A3;SHBG;CACNA1I;NA;NR1I2	antagonist;antagonist;agonist;antagonist;antagonist;antagonist;antagonist;binder;unknown;unknown;unknown	4	4	0.263776	444	356	FALSE	0
cmap	1381__614		1381	614	terfenadine	INN	8.4e-06	6	HL60	HG-U133A	6146151114060000	.H01.G02.E03.D04.B05.A06	GS3000	DMSO	Prestwick Chemical	138	Terfenadine [50679-08-8]	HRH1;KCNH2;CHRM3;CHRM1;CHRM5;CHRM4;CHRM2;HTR2B;ABCB1;SLC6A3;CYP3A4;HTR2A;KCNH6;ABCB1B;CYP3A13;ABCB1A;KCNH5;KCNH7;KCNH1	antagonist;inhibitor;antagonist;binder;binder;binder;binder;unknown;unknown;unknown;unknown;unknown;unknown;unknown;unknown;unknown;unknown;unknown;unknown	3	5	0.173328	134	297	TRUE	1	Histamine H1 receptor__inh
cmap	1385__614		1385	614	mianserin	INN	1.32e-05	6	HL60	HG-U133A	614615111406.D02	.H01.G02.E03.D04.B05.A06	GS3000	DMSO	Prestwick Chemical	99	Mianserine hydrochloride [21535-47-7]	DRD4;SLC6A2;CHRM3;HRH4;HTR2B;HTR3B;SLC6A4;SLC6A3;HTR2C;ADRA2A;HTR6;CHRM1;ADRA1B;HTR1E;HTR1A;CHRM2;HTR3C;HTR1F;HTR3E;HTR7;HTR3A;DRD2;HTR1B;HRH2;HTR2A;ADRA1D;ADRA1A;HTR3D;CHRM5;DRD3;HRH1;ADRA2C;CHRM4;DRD1;ADRA2B;HTR1D	unknown;unknown;unknown;unknown;unknown;unknown;unknown;unknown;unknown;unknown;unknown;unknown;unknown;unknown;unknown;unknown;unknown;unknown;unknown;unknown;unknown;unknown;unknown;unknown;unknown;unknown;unknown;unknown;unknown;unknown;unknown;unknown;unknown;unknown;unknown;unknown	12	24	0.520809	244	287	FALSE	0
cmap	1388__614		1388	614	pirenzepine	INN	9.4e-06	6	HL60	HG-U133A	614615111406.D06	.H01.G02.E03.D04.B05.A06	GS3000	DMSO	Prestwick Chemical	129	Pirenzepine dihydrochloride [29868-97-1]	CHRM4;CHRM1;CHRM2;CHRM3;CHRM5;GNRHR;ADORA3;TMIGD3;HRH1	inhibitor;inhibitor;inhibitor;inhibitor;inhibitor;inhibitor;inhibitor;unknown;unknown	5	7	0.307327	269	342	FALSE	0
cmap	1390__614		1390	614	thioproperazine	INN	6.2e-06	6	HL60	HG-U133A	614615111406.C02	.H01.G02.E03.D04.B05.A06	GS3000	DMSO	Prestwick Chemical	149	Thioproperazine dimesylate [2347-80-0]	DRD2;DRD1;HTR2A;HTR1A;ADRA1A;ADRA1B;DRD4;DRD3	antagonist;antagonist;antagonist;antagonist;antagonist;antagonist;unknown;unknown	7	8	0.368587	1335	307	FALSE	0
cmap	1392__614		1392	614	pindolol	INN	1.62e-05	6	HL60	HG-U133A	614615111406.C04	.H01.G02.E03.D04.B05.A06	GS3000	DMSO	Prestwick Chemical	90	Pindolol [13523-86-9]	ADRB1;ADRB2;HTR1A;HTR1B;ADRB3;HTR1E;HTR1F;HTR7;HTR1D	partial agonist;partial agonist;antagonist;unknown;agonist;unknown;unknown;unknown;unknown	5	6	0.301908	586	335	FALSE	0
cmap	1400__614		1400	614	trichostatin A		1e-07	6	HL60	HG-U133A	614615111406.A02	.H01.G02.E03.D04.B05.A06	GS3000	DMSO	Sigma-Aldrich	T8552	Trichostatin A, from Streptomyces sp.	HDAC7;HDAC10;HDAC5;HDAC4;HDAC11;HDAC3;HDAC6;F3;HDAC1;HDAC8;HDAC9;HDAC2;GM10093;LOC108348065;HDAC1L	unknown;unknown;unknown;unknown;unknown;unknown;unknown;unknown;unknown;unknown;unknown;unknown;unknown;unknown;unknown	9	18	0.463774	94	323	TRUE	1	Tissue factor
cmap	1411__615		1411	615	thalidomide	INN	1.54e-05	6	HL60	HG-U133A	614615111406.G10	.H07.G08.E09.D10.B11.A12	GS3000	DMSO	Prestwick Chemical	192	Thalidomide [50-35-1]	CRBN;TNF;NFKB1;NA;FGFR2;PTGS2;NA;ORM2;DDB1	inhibitor;inhibitor;antagonist;intercalation;antagonist;antagonist;unknown;binder;unknown	9	9	0.445285	843	306	FALSE	0
cmap	1412__615		1412	615	tiratricol	INN	6.4e-06	6	HL60	HG-U133A	614615111406.G11	.H07.G08.E09.D10.B11.A12	GS3000	DMSO	Prestwick Chemical	202	Tiratricol, 3,3',5-triiodothyroacetic acid [51-24-1]	THRA;THRB;AKR1C4;AR;PPARG;NR1H3;PPARD;NR2F6;NR1I3;RXRG;NR2E1;VDR;NR1I2;NR3C1;ESRRA;NR0B1;ESRRG;NR2F2;NR2E3;RXRB;NR0B2;RARG;NR1H5;PPARA;PGR;RARB;RARA;ESR1;NR1H2;NR6A1;RXRA;NR2F1;NR2C1;ESR2;NR1H4;NR3C2;ESRRB;NR2C2	activator;activator;inhibitor;unknown;unknown;unknown;unknown;unknown;unknown;unknown;unknown;unknown;unknown;unknown;unknown;unknown;unknown;unknown;unknown;unknown;unknown;unknown;unknown;unknown;unknown;unknown;unknown;unknown;unknown;unknown;unknown;unknown;unknown;unknown;unknown;unknown;unknown;unknown	19	38	0.761026	158	350	TRUE	1	ESR1 (membrane)__inh
cmap	1417__615		1417	615	tranylcypromine	INN	2.36e-05	6	HL60	HG-U133A	614615111406.F10	.H07.G08.E09.D10.B11.A12	GS3000	DMSO	Prestwick Chemical	173	Tranylcypromine hydrochloride [1986-47-6]	MAOA;MAOB;CYP46A1;PRSS1;PRSS3;CYP4F39;CYP4F16;CYP4F18;CYP26A1;CYP4A31;CYP4A14;TRY4;2210010C04RIK;CYP19A1;KDM1B;GM5771;CYP4F14;CYP20A1;CYP4X1;CYP4A10;TRY5;PRSS2;TRY10;CYP26C1;CYP4F13;CYP4F37;CYP26B1;CYP4A32;CYP4A12A;CYP4A12B;CYP4V3;GM10334;CYP4B1;KDM1A;CYP4F15;CYP4F17;CYP4F40;CYP4F1;CYP4F5;CYP4A8;PRSS3B;CYP4F4;CYP4A1;CYP4A2;LOC683849;LOC102554637;CYP4F6	inhibitor;inhibitor;unknown;unknown;unknown;unknown;unknown;unknown;unknown;unknown;unknown;unknown;unknown;unknown;unknown;unknown;unknown;unknown;unknown;unknown;unknown;unknown;unknown;unknown;unknown;unknown;unknown;unknown;unknown;unknown;unknown;unknown;unknown;unknown;unknown;unknown;unknown;unknown;unknown;unknown;unknown;unknown;unknown;unknown;unknown;unknown;unknown	1	2	0.0629139	Inf	304	FALSE	0
cmap	1420__615		1420	615	flufenamic acid	INN	1.42e-05	6	HL60	HG-U133A	6.14615e+18	.H07.G08.E09.D10.B11.A12	GS3000	DMSO	Prestwick Chemical	203	Flufenamic acid [530-78-9]	PTGS2;PTGS1;AKR1C3;AR;PPARA;PPARG;TTR;AKR1B10;AKR1C2;AKR1B7;MPO;TPO;AKR1C21;AKR1C6;AKR1C12;AKR1C13;AKR1C18;URAH;GCLM;AKR1A1;AKR1B8;AKR1C14;AKR1D1;EPX;AKR1CL;AKR1C20;AKR1C19;AKR1E1;LPO;AKR1B3;PXDN;AKR1B1;LOC100910708;AKR1E2;AKR1C1;RGD1564865;AKR1C12L1;RGD1309350	unknown;unknown;unknown;unknown;activator;agonist;unknown;unknown;unknown;unknown;unknown;unknown;unknown;unknown;unknown;unknown;unknown;unknown;unknown;unknown;unknown;unknown;unknown;unknown;unknown;unknown;unknown;unknown;unknown;unknown;unknown;unknown;unknown;unknown;unknown;unknown;unknown;unknown	6	10	0.345135	23	329	TRUE	2	Androgen receptor;PERM
cmap	1421__615		1421	615	trichostatin A		1e-07	6	HL60	HG-U133A	6.14615e+19	.H07.G08.E09.D10.B11.A12	GS3000	DMSO	Sigma-Aldrich	T8552	Trichostatin A, from Streptomyces sp.	HDAC7;HDAC10;HDAC5;HDAC4;HDAC11;HDAC3;HDAC6;F3;HDAC1;HDAC8;HDAC9;HDAC2;GM10093;LOC108348065;HDAC1L	unknown;unknown;unknown;unknown;unknown;unknown;unknown;unknown;unknown;unknown;unknown;unknown;unknown;unknown;unknown	9	18	0.421665	106	285	TRUE	4	HDAC5;HDAC4;Tissue factor__inh;HDAC9
cmap	1423__615		1423	615	xylometazoline	INN	1.42e-05	6	HL60	HG-U133A	6.14615e+22	.H07.G08.E09.D10.B11.A12	GS3000	DMSO	Prestwick Chemical	223	Xylometazoline hydrochloride [1218-35-5]	ADRA2C;ADRA1B;SMPD1;ADRA2B;ADRA1D;ADRA1A;HTR1D;ADRA2A;HTR1B;HTR1A;HTR1F	activator;activator;inhibitor;activator;activator;activator;inhibitor;activator;inhibitor;unknown;unknown	8	10	0.432398	436	330	FALSE	0
cmap	1428__615		1428	615	nimesulide	INN	1.3e-05	6	HL60	HG-U133A	614615111406.D11	.H07.G08.E09.D10.B11.A12	GS3000	DMSO	Prestwick Chemical	194	Nimesulide [51803-78-2]	PTGS2;PLA2G2E;LTF;MPO;EPX;PXDN;LPO;MELTF;TPO;PXDNL;PTGS1;TF;TRF;1300017J02RIK;GM20425	inhibitor;unknown;unknown;unknown;unknown;unknown;unknown;unknown;unknown;unknown;unknown;unknown;unknown;unknown;unknown	3	5	0.180418	525	310	FALSE	0
cmap	1431__615		1431	615	oxymetazoline	INN	1.34e-05	6	HL60	HG-U133A	614615111406.C08	.H07.G08.E09.D10.B11.A12	GS3000	DMSO	Prestwick Chemical	224	Oxymetazoline hydrochloride [2315-02-8]	HTR2B;HTR2C;ADRA2A;ADRA1B;HTR1E;HTR1A;HTR1F;NISCH;CYP2D6;HTR1B;HTR2A;ADRA1D;ADRA1A;ADRA2C;ADRA2B;HTR1D	unknown;unknown;unknown;unknown;unknown;unknown;unknown;unknown;unknown;unknown;unknown;unknown;unknown;unknown;unknown;unknown	7	14	0.354776	356	293	FALSE	0
cmap	1437__615		1437	615	tolfenamic acid	INN	1.52e-05	6	HL60	HG-U133A	614615111406.B08	.H07.G08.E09.D10.B11.A12	GS3000	DMSO	Prestwick Chemical	205	Tolfenamic acid [13710-19-5]	PTGS1;TPMT;PTGS2;PLAU;LTF;MELTF;AKR1C3;TF;AKR1B7;AKR1C21;AKR1C6;AKR1C12;AKR1C13;AKR1C18;AKR1A1;TRF;1300017J02RIK;AKR1B10;AKR1B8;AKR1C14;AKR1D1;AKR1CL;AKR1C20;AKR1C19;AKR1E1;AKR1B3;GM20425;AKR1B1;AKR1E2;AKR1C1;AKR1C12L1	inhibitor;inhibitor;inhibitor;inhibitor;unknown;unknown;unknown;unknown;unknown;unknown;unknown;unknown;unknown;unknown;unknown;unknown;unknown;unknown;unknown;unknown;unknown;unknown;unknown;unknown;unknown;unknown;unknown;unknown;unknown;unknown;unknown	2	2	0.121494	736	303	FALSE	0
cmap	1550__622		1550	622	labetalol	INN	1.1e-05	6	HL60	HG-U133A	622623112706.H06	.H01.G02.E03.B05.A06	GS3000	DMSO	Prestwick Chemical	277	Labetalol hydrochloride [32780-64-6]	ADRB1;ADRB2;ADRA1D;ADRA1B;HTR1A;ADRB3;ADRA1A	antagonist;antagonist;antagonist;unknown;unknown;unknown;unknown	9	15	0.395966	24	263	TRUE	1	Beta-3 adrenergic receptor
cmap	1551__622		1551	622	oxybutynin	INN	1.02e-05	6	HL60	HG-U133A	622623112706.G01	.H01.G02.E03.B05.A06	GS3000	DMSO	Prestwick Chemical	287	Oxybutynin chloride [1508-65-2]	CHRM3;CHRM2;CHRM1;SLC6A3;SIGMAR1;CHRM5;HRH1;CHRM4;SLC6A2;SLC6A4	antagonist;antagonist;antagonist;unknown;unknown;unknown;unknown;unknown;unknown;unknown	3	6	0.200376	21	347	TRUE	1	Galpha(q)-specific amine GPCRs__inh
cmap	1555__622		1555	622	clonidine	INN	1.5e-05	6	HL60	HG-U133A	622623112706.G06	.H01.G02.E03.B05.A06	GS3000	DMSO	Prestwick Chemical	248	Clonidine hydrochloride [4205-91-8]	ADRA2A;ADRA2B;ADRA2C;ADRA1A;ADRA1B;ADRA1D;AOC2;AOC3;NISCH;AOC1;1600015I10RIK;SVS1;DOXL2;HTR1A;DOXL1	agonist;agonist;agonist;agonist;agonist;agonist;unknown;unknown;unknown;unknown;unknown;unknown;unknown;unknown;unknown	7	9	0.312827	507	252	FALSE	0
cmap	1558__622		1558	622	cinnarizine	INN	1.08e-05	6	HL60	HG-U133A	622623112706.F03	.H01.G02.E03.B05.A06	GS3000	DMSO	Prestwick Chemical	278	Cinnarizine [298-57-7]	HRH1;CACNA1C;CACNA1D;CACNA1F;CACNA1S;CACNA1G;CACNA1H;CACNA1I;DRD2;DRD5;CHRM5;HRH4;SIGMAR1;ADRA2A;HTR2A;DRD3;ADRA2C;CHRM4;CHRM1;HRH3;CHRM3;CHRM2;HTR1A	antagonist;inhibitor;inhibitor;inhibitor;inhibitor;inhibitor;inhibitor;inhibitor;unknown;binder;binder;unknown;unknown;unknown;unknown;unknown;unknown;unknown;unknown;unknown;unknown;unknown;unknown	8	14	0.47154	157	370	TRUE	2	Histamine H1 receptor__inh;Histamine H4 receptor__inh
cmap	1559__622		1559	622	spiperone	INN	1.02e-05	6	HL60	HG-U133A	622623112706.F04	.H01.G02.E03.B05.A06	GS3000	DMSO	Prestwick Chemical	288	Spiperone [749-02-0]	DRD4;HTR2B;HTR2C;ADRA2A;HTR6;DRD5;ADRA1B;HTR1E;HTR1A;HTR1F;HTR7;DRD2;HTR1B;HTR2A;ADRA1D;ADRA1A;DRD3;HRH1;ADRA2C;DRD1;HTR1D	unknown;unknown;unknown;unknown;unknown;unknown;unknown;unknown;unknown;unknown;unknown;unknown;unknown;unknown;unknown;unknown;unknown;unknown;unknown;unknown;unknown	9	18	0.500124	151	358	TRUE	1	Galpha(q)-specific amine GPCRs
cmap	1561__622		1561	622	trichostatin A		1e-07	6	HL60	HG-U133A	622623112706.F06	.H01.G02.E03.B05.A06	GS3000	DMSO	Sigma-Aldrich	T8552	Trichostatin A, from Streptomyces sp.	HDAC7;HDAC10;HDAC5;HDAC4;HDAC11;HDAC3;HDAC6;F3;HDAC1;HDAC8;HDAC9;HDAC2;GM10093;LOC108348065;HDAC1L	unknown;unknown;unknown;unknown;unknown;unknown;unknown;unknown;unknown;unknown;unknown;unknown;unknown;unknown;unknown	9	18	0.456229	235	316	FALSE	0
cmap	1562__622		1562	622	pimozide	INN	8.6e-06	6	HL60	HG-U133A	6226231127060	.H01.G02.E03.B05.A06	GS3000	DMSO	Prestwick Chemical	308	Pimozide [2062-78-4]	DRD2;DRD3;KCNH2;CALM1;DRD4;OPRK1;ABCB1;HTR2C;ADRA2A;HTR6;ADRA1B;HTR1A;HTR7;HTR2A;ADRA1D;ADRA1A;HRH1;ADRA2C;OPRM1;KCNH6;HCN1;HCN2;HCN3;HCN4;KCNH3;ABCB1A;KCNH5;KCNH8;KCNH7;KCNH1;KCNH4;SCN2A	antagonist;antagonist;inhibitor;inhibitor;unknown;unknown;unknown;unknown;unknown;unknown;unknown;unknown;unknown;unknown;unknown;unknown;unknown;unknown;unknown;unknown;unknown;unknown;unknown;unknown;unknown;unknown;unknown;unknown;unknown;unknown;unknown;unknown	12	22	0.598041	311	353	FALSE	0
cmap	1563__622		1563	622	mepacrine	INN	7.8e-06	6	HL60	HG-U133A	62262311270600	.H01.G02.E03.B05.A06	GS3000	DMSO	Prestwick Chemical	318	Quinacrine dihydrochloride dihydrate [6151-30-0]	NA;PLA2G6;PLA2G4A;PLCL1;HNMT;PRNP	intercalation;inhibitor;inhibitor;inhibitor;unknown;unknown	3	3	0.183134	808	315	FALSE	0
cmap	1566__622		1566	622	clomipramine	INN	1.14e-05	6	HL60	HG-U133A	6.22623e+17	.H01.G02.E03.B05.A06	GS3000	DMSO	Prestwick Chemical	269	Clomipramine hydrochloride [17321-77-6]	SLC6A2;SLC6A7;SLC6A8;SLC6A11;CHRM3;HTR2B;SLC6A4;SLC6A15;SLC6A3;HTR2C;ADRA2A;SLC6A1;HTR6;SLC6A19;CHRM1;ADRA1B;CHRM2;SLC6A18;SLC6A17;HTR7;SLC6A16;SLC6A13;SLC6A20;HTR3A;SLC6A12;SLC6A9;DRD2;HRH2;HTR2A;ADRA1D;ADRA1A;CHRM5;DRD3;HRH1;ADRA2C;CHRM4;SLC6A5;DRD1;SLC6A20B;SLC6A6;SLC6A14;SLC6A20A;ADRA2B;SLC6A21;RGD1566368;RGD1562492	unknown;unknown;unknown;unknown;unknown;unknown;unknown;unknown;unknown;unknown;unknown;unknown;unknown;unknown;unknown;unknown;unknown;unknown;unknown;unknown;unknown;unknown;unknown;unknown;unknown;unknown;unknown;unknown;unknown;unknown;unknown;unknown;unknown;unknown;unknown;unknown;unknown;unknown;unknown;unknown;unknown;unknown;unknown;unknown;unknown;unknown	10	20	0.482773	325	308	FALSE	0
cmap	1569__622		1569	622	mifepristone	INN	9.4e-06	6	HL60	HG-U133A	622623112706.D03	.H01.G02.E03.B05.A06	GS3000	DMSO	Prestwick Chemical	299	Mifepristone [84371-65-3]	PGR;NR3C1;KLK3;NR1I2;ESRRA;ESR1;NR1H2;RARA;NR0B2;PPARA;THRA;PPARG;NR2F6;PPARD;NR2C2;NR2F1;RARB;NR2C1;NR3C2;ESR2;THRB;RXRG;NR1I3;NR2E1;RXRB;AR;NR0B1;ESRRB;NR2F2;RARG;ESRRG;NR1H3;RXRA;NR6A1;NR1H4;VDR;NR2E3;NR1H5	antagonist;antagonist;unknown;unknown;unknown;unknown;unknown;unknown;unknown;unknown;unknown;unknown;unknown;unknown;unknown;unknown;unknown;unknown;unknown;unknown;unknown;unknown;unknown;unknown;unknown;unknown;unknown;unknown;unknown;unknown;unknown;unknown;unknown;unknown;unknown;unknown;unknown;unknown	20	37	0.685482	218	271	FALSE	0
cmap	1571__622		1571	622	alprenolol	INN	1.4e-05	6	HL60	HG-U133A	622623112706.C01	.H01.G02.E03.B05.A06	GS3000	DMSO	Prestwick Chemical	250	Alprenolol hydrochloride [13707-88-5]	ADRB1;ADRB2;HTR1A;ADRB3;HTR1E;HTR1F;HTR1B	antagonist;antagonist;antagonist;antagonist;unknown;unknown;unknown	5	14	0.287029	4	316	TRUE	1	Beta-3 adrenergic receptor__inh
cmap	1577__622		1577	622	fluphenazine	INN	7.8e-06	6	HL60	HG-U133A	622623112706.B02	.H01.G02.E03.B05.A06	GS3000	DMSO	Prestwick Chemical	320	Fluphenazine dihydrochloride [146-56-5]	DRD2;DRD1;CALM1;AR;HTR2A;HTR2C;HTR2B;SIGMAR1;ADRA2A;HTR6;DRD5;ADRA1B;ADRA1D;ADRA1A;DRD3;HRH1;ADRA2C;CHRM4;CHRM1;CHRM3;ADRA2B;CHRM5;CHRM2;HTR1A;HTR1B	antagonist;antagonist;inhibitor;unknown;unknown;unknown;unknown;unknown;unknown;unknown;unknown;unknown;unknown;unknown;unknown;unknown;unknown;unknown;unknown;unknown;unknown;unknown;unknown;unknown;unknown	12	21	0.581566	144	338	TRUE	1	Androgen receptor
cmap	1583__622		1583	622	ketotifen	INN	9.4e-06	6	HL60	HG-U133A	622623112706.A03	.H01.G02.E03.B05.A06	GS3000	DMSO	Prestwick Chemical	371	Ketotifen fumarate [34580-14-8]	CHRM1;CHRM3;CHRM2;PDE7B;HEXB;UGT1A4;HRH1;HTR2B;HTR2C;HTR2A;CHRM5;CHRM4	inhibitor;inhibitor;inhibitor;inhibitor;inhibitor;inhibitor;inhibitor;unknown;unknown;unknown;unknown;unknown	3	5	0.195014	62	337	TRUE	1	Histamine H1 receptor__inh
cmap	1588__623		1588	623	methapyrilene	INN	1.34e-05	6	HL60	HG-U133A	622623112706.H10	.H07.G08.E09.D10.B11.A12	GS3000	DMSO	Prestwick Chemical	342	Methapyrilene hydrochloride [135-23-9]	AOX1;HRH1;SLC6A4;CHRM1;CHRM2;CHRM5;CHRM4;CHRM3	inhibitor;inhibitor;unknown;unknown;unknown;unknown;unknown;unknown	3	5	0.204115	48	354	TRUE	2	Galpha(q)-specific amine GPCRs__inh;Histamine H1 receptor__inh
cmap	1589__623		1589	623	dobutamine	INN	1.18e-05	6	HL60	HG-U133A	622623112706.H11	.H07.G08.E09.D10.B11.A12	GS3000	DMSO	Prestwick Chemical	352	Dobutamine hydrochloride [49745-95-1]	ADRB1;ADRB2;ADRA2C;ESR1;SLC5A7;SLC6A3;ADRA1B;HTR2A;ADRA1D	agonist;agonist;unknown;unknown;unknown;unknown;unknown;unknown;unknown	9	16	0.450781	36	311	TRUE	3	ESR1 (membrane)__inh;Alpha-1B adrenergic receptor__inh;Alpha-1D adrenergic receptor__inh
cmap	1590__623		1590	623	betamethasone	INN	1.02e-05	6	HL60	HG-U133A	622623112706.H12	.H07.G08.E09.D10.B11.A12	GS3000	DMSO	Prestwick Chemical	362	Betamethasone [378-44-9]	NR3C1;NR3C2;PTGS2;PPARG;NR1H3;PPARD;NR2F6;NR1I3;RXRG;NR2E1;THRB;VDR;NR1I2;ESRRA;NR0B1;ESRRG;NR2F2;NR2E3;RXRB;NR0B2;RARG;NR1H5;AR;PPARA;PTGS1;PGR;RARB;RARA;ESR1;NR1H2;NR6A1;RXRA;NR2F1;NR2C1;ESR2;THRA;NR1H4;ESRRB;NR2C2	agonist;unknown;unknown;unknown;unknown;unknown;unknown;unknown;unknown;unknown;unknown;unknown;unknown;unknown;unknown;unknown;unknown;unknown;unknown;unknown;unknown;unknown;unknown;unknown;unknown;unknown;unknown;unknown;unknown;unknown;unknown;unknown;unknown;unknown;unknown;unknown;unknown;unknown;unknown	20	39	0.724447	54	301	TRUE	1	PPAR-alpha__inh
cmap	1593__623		1593	623	ketanserin	INN	7e-06	6	HL60	HG-U133A	622623112706.G10	.H07.G08.E09.D10.B11.A12	GS3000	DMSO	Prestwick Chemical	392	Ketanserin tartrate hydrate [83846-83-7]	HTR2A;DRD4;HTR2B;HTR2C;SIGMAR1;ADRA2A;HTR6;DRD5;HTR1F;HTR7;DRD2;TMIGD3;HTR1B;HRH1;ADRA2C;DRD1;CHRM4;CHRM1;CHRM3;ADRA2B;HTR1D;CHRM5;CHRM2	inverse agonist;unknown;unknown;unknown;unknown;unknown;unknown;unknown;unknown;unknown;unknown;unknown;unknown;unknown;unknown;unknown;unknown;unknown;unknown;unknown;unknown;unknown;unknown	6	12	0.375943	8	365	TRUE	2	Galpha(q)-specific amine GPCRs__inh;Alpha-2B adrenergic receptor__inh
cmap	1595__623		1595	623	zidovudine	INN	1.5e-05	6	HL60	HG-U133A	622623112706.G12	.H07.G08.E09.D10.B11.A12	GS3000	DMSO	Prestwick Chemical	333	Zidovudine, AZT [30516-87-1]	pol;TERT;PYGM;PYGL;PYGB;TYMP;DGUOK;DCK;ALB;CXCR4;TK2;RP11-403P17.5;AFP;AFM	inhibitor;inhibitor;unknown;unknown;unknown;unknown;unknown;unknown;unknown;unknown;unknown;unknown;unknown;unknown	6	11	0.376782	11	366	TRUE	1	Galpha(q)-specific peptide GPCRs__inh
cmap	1596__623		1596	623	desipramine	INN	1.32e-05	6	HL60	HG-U133A	622623112706.F07	.H07.G08.E09.D10.B11.A12	GS3000	DMSO	Prestwick Chemical	343	Desipramine hydrochloride [58-28-6]	SLC6A2;SLC6A4;HTR2A;ADRB2;ADRB1;SMPD1;HRH1;ADRA1D;CHRM1;CHRM2;CHRM3;CHRM4;CHRM5;HTR1A;HTR2C;DRD2;ADRA2C;SLC6A7;SLC6A8;SLC6A11;HTR2B;SLC6A15;SLC6A3;SLC6A1;SLC6A19;ADRA1B;SLC6A18;SLC6A17;SLC6A16;SLC6A13;SLC6A20;SLC6A12;SLC6A9;ADRA1A;SLC6A5;SLC6A20B;SLC6A6;SLC6A14;SLC6A20A;SLC6A21;RGD1566368;RGD1562492	inhibitor;inhibitor;antagonist;antagonist;other;inhibitor;antagonist;antagonist;antagonist;antagonist;antagonist;antagonist;antagonist;binder;binder;binder;binder;unknown;unknown;unknown;unknown;unknown;unknown;unknown;unknown;unknown;unknown;unknown;unknown;unknown;unknown;unknown;unknown;unknown;unknown;unknown;unknown;unknown;unknown;unknown;unknown;unknown	11	18	0.508692	437	302	FALSE	0
cmap	1601__623		1601	623	hemicholinium		7e-06	6	HL60	HG-U133A	622623112706.F12	.H07.G08.E09.D10.B11.A12	GS3000	DMSO	Prestwick Chemical	393	Hemicholinium bromide [312-45-8]	SLC5A5;SLC5A7;CHKA;SLC5A6;CHRM2;TMIGD3;SLC5A12;SLC5A8;CHKB;ETNK1;CHRM4;ETNK2	unknown;unknown;unknown;unknown;unknown;unknown;unknown;unknown;unknown;unknown;unknown;unknown	2	4	0.112547	507	280	FALSE	0
cmap	1602__623		1602	623	phenylpropanolamine	INN	2.14e-05	6	HL60	HG-U133A	6.22623e+18	.H07.G08.E09.D10.B11.A12	GS3000	DMSO	Prestwick Chemical	324	Phenylpropanolamine hydrochloride [154-41-6]	ADRA1B;ADRA1D;DRD1;ADRA2B;ADRA1A;MAOB;MAOA;CYP1A2;ADRA2A;LTF;SLC6A3;MELTF;TF;ADRA2C;TRF;1300017J02RIK;SLC6A2;GM20425	activator;activator;activator;activator;activator;inhibitor;inhibitor;inhibitor;activator;unknown;unknown;unknown;unknown;unknown;unknown;unknown;unknown;unknown	7	8	0.345761	461	284	FALSE	0
cmap	1606__623		1606	623	metergoline	INN	1e-05	6	HL60	HG-U133A	6.22623e+23	.H07.G08.E09.D10.B11.A12	GS3000	DMSO	Prestwick Chemical	364	Metergoline [17692-51-2]	SCN2A;HTR2B;SLC6A3;HTR2C;ADRA2A;HTR6;ADRA1B;HTR1E;HTR1A;HTR1F;HTR7;CYP2D6;DRD2;HTR1B;HRH2;HTR2A;ADRA1D;ADRA1A;DRD3;ADRA2C;SLC6A4;DRD1;DRD5;ADRA2B;SLC6A2;HTR1D	inhibitor;unknown;unknown;unknown;unknown;unknown;unknown;unknown;unknown;unknown;unknown;unknown;unknown;unknown;unknown;unknown;unknown;unknown;unknown;unknown;unknown;unknown;unknown;unknown;unknown;unknown	10	20	0.470046	42	297	TRUE	1	Galpha(q)-specific amine GPCRs__inh
cmap	1613__623		1613	623	clenbuterol	INN	1.28e-05	6	HL60	HG-U133A	622623112706.C08	.H07.G08.E09.D10.B11.A12	GS3000	DMSO	Prestwick Chemical	345	Clenbuterol hydrochloride [21898-19-1]	ADRB2;ADRB1;ADRB3;NGF;TNF;SLC5A7;SLC5A5;SLC5A8;SLC5A12;HTR1A	agonist;agonist;agonist;stimulator;unknown;unknown;unknown;unknown;unknown;unknown	7	10	0.360726	219	299	FALSE	0
cmap	1621__623		1621	623	maprotiline	INN	1.28e-05	6	HL60	HG-U133A	622623112706.B10	.H07.G08.E09.D10.B11.A12	GS3000	DMSO	Prestwick Chemical	346	Maprotiline hydrochloride [10347-81-6]	SLC6A1;HRH1;HTR2C;SLC6A13;GRIA2;HRH2;CYP2D6;ADRA1A;ADCY2;SLC6A11;SLC6A2;CHRM3;HTR2B;DRD5;HTR2A;ADRA1D;CHRM5;DRD3;CHRM4;SLC6A4;SLC6A3;CHRM1;CHRM2	inhibitor;inhibitor;inhibitor;inhibitor;inhibitor;inhibitor;inhibitor;inhibitor;inhibitor;inhibitor;inhibitor;unknown;unknown;unknown;unknown;unknown;unknown;unknown;unknown;unknown;unknown;unknown;unknown	10	13	0.549504	73	370	TRUE	2	Alpha-1A adrenergic receptor__inh;Alpha-1D adrenergic receptor__inh
cmap	1713__640		1713	640	dosulepin	INN	1.2e-05	6	HL60	HG-U133A	640641112706.H05	.H01.G02.E03.D04.B05	GS3000	DMSO	Prestwick Chemical	488	Dosulepin hydrochloride [897-15-4]	HRH1;SLC6A2;HTR1A;SLC6A3;SLC6A4;CHRM3;CHRM1;CHRM2;HTR2A;CHRM5;CHRM4	inhibitor;inhibitor;inhibitor;inhibitor;inhibitor;unknown;unknown;unknown;unknown;unknown;unknown	4	6	0.206219	732	271	FALSE	0
cmap	1715__640		1715	640	resveratrol		1.76e-05	6	HL60	HG-U133A	640641112706.G01	.H01.G02.E03.D04.B05	GS3000	DMSO	Prestwick Chemical	508	Resveratrol [501-36-0]	NQO2;CSNK2A1;PTGS1;PTGS2;ALOX15;ALOX5;AHR;PI4K2B;ITGA5;ITGB3;APP;SNCA;ESR1;MTNR1A;MTNR1B;CLEC14A;NR1I2;NR1I3;SLC2A1;CBR1;PPARA;PPARG;AKT1;KHSRP;YARS;MYO15A;MYH9;RASIP1;MYH1;LTA4H;MYH2;MYH13;MYH4;MYO1G;MYO5C;ATP5B;MYH14;MYH7B;PIK3CA;MYO3A;MYH10;MYH15;ATP5A1;MYO5B;MYO1E;MYO1A;MYO1B;SULT1B1;IQCB1;MYO1D;MAT2B;MYO18B;MYO1F;MYH7;MYO9A;MYH6;ATP5C1;MYO16;MYO1C;MYO6;SIRT5;MYH11;MYO9B;MYO5A;MYH8;MYO3B;MYO7…	unknown;unknown;inhibitor;inhibitor;unknown;unknown;unknown;unknown;unknown;unknown;unknown;unknown;unknown;unknown;unknown;unknown;unknown;unknown;unknown;inhibitor;unknown;unknown;inhibitor;unknown;inhibitor;unknown;unknown;unknown;unknown;unknown;unknown;unknown;unknown;unknown;unknown;unknown;unknown;unknown;unknown;unknown;unknown;unknown;unknown;unknown;unknown;unknown;unknown;unknown;unkno…	26	49	0.792656	15	283	TRUE	3	Casein kinase II, alpha chain (CSNK2A1);Casein kinase II, alpha chains;Sirtuin1
cmap	1716__640		1716	640	budesonide	INN	9.2e-06	6	HL60	HG-U133A	640641112706.G03	.H01.G02.E03.D04.B05	GS3000	DMSO	Prestwick Chemical	518	Budesonide [51333-22-3]	NR3C1;PGR;AR	antagonist;unknown;unknown	4	7	0.238446	82	318	TRUE	1	PR (nuclear)__inh
cmap	1719__640		1719	640	chloroquine	INN	7.8e-06	6	HL60	HG-U133A	640641112706.G06	.H01.G02.E03.D04.B05	GS3000	DMSO	Prestwick Chemical	548	Chloroquine diphosphate [50-63-5]	NA;GSTA2;TNF;TLR9;GST;LDHB;LDHC;LDHAL6A;LDHAL6B;MDH2;NQO2;MDH1B;UEVLD;MDH1;LDHA;NQO1	antagonist;unknown;unknown;unknown;unknown;unknown;unknown;unknown;unknown;unknown;unknown;unknown;unknown;unknown;unknown;unknown	2	4	0.111767	731	278	FALSE	0
cmap	1723__640		1723	640	bromperidol	INN	9.6e-06	6	HL60	HG-U133A	640641112706.F04	.H01.G02.E03.D04.B05	GS3000	DMSO	Prestwick Chemical	509	Bromperidol [10457-90-6]	DRD3;DRD2;DRD4;HTR2C;HTR2A	inhibitor;inhibitor;unknown;unknown;unknown	3	5	0.189089	179	326	TRUE	1	Galpha(q)-specific amine GPCRs
cmap	1730__640		1730	640	etamivan	INN	1.8e-05	6	HL60	HG-U133A	6.40641e+17	.H01.G02.E03.D04.B05	GS3000	DMSO	Prestwick Chemical	500	Ethamivan [304-84-7]	HSP90AA1;TRAP1;HSP90B1;HSP90AB1;MS4A13;AABR07037960.1;MS4A13-PS1	unknown;unknown;unknown;unknown;unknown;unknown;unknown	4	8	0.265092	38	358	TRUE	2	HSP90;HSP90 beta
cmap	1731__640		1731	640	cyclizine	INN	1.32e-05	6	HL60	HG-U133A	640641112706.D01	.H01.G02.E03.D04.B05	GS3000	DMSO	Prestwick Chemical	510	Cyclizine hydrochloride [303-25-3]	HRH1;SULT1E1;HTR2A;CHRM4;CHRM1;HTR2C;CHRM3;CHRM5;CHRM2	antagonist;inhibitor;unknown;unknown;unknown;unknown;unknown;unknown;unknown	3	5	0.172233	245	295	FALSE	0
cmap	1732__640		1732	640	trichostatin A		1e-07	6	HL60	HG-U133A	640641112706.D02	.H01.G02.E03.D04.B05	GS3000	DMSO	Sigma-Aldrich	T8552	Trichostatin A, from Streptomyces sp.	HDAC7;HDAC10;HDAC5;HDAC4;HDAC11;HDAC3;HDAC6;F3;HDAC1;HDAC8;HDAC9;HDAC2;GM10093;LOC108348065;HDAC1L	unknown;unknown;unknown;unknown;unknown;unknown;unknown;unknown;unknown;unknown;unknown;unknown;unknown;unknown;unknown	9	18	0.425093	7	288	TRUE	5	HDAC5;HDAC4;Tissue factor__inh;HDAC1;HDAC9
cmap	1738__640		1738	640	tubocurarine chloride	INN	5.2e-06	6	HL60	HG-U133A	640641112706.C03	.H01.G02.E03.D04.B05	GS3000	DMSO	Prestwick Chemical	561	Tubocurarine chloride pentahydrate (+) [6989-98-6]	CHRND;CHRNA1;CHRNB4;CHRNA6;CHRNB3;CHRNE;CHRNA5;CHRNA3;CHRM2;HTR3A;CHRNB2;CHRNA4;CHRNA2;CHRNA7;CHRM4	unknown;unknown;unknown;unknown;unknown;unknown;unknown;unknown;unknown;unknown;unknown;unknown;unknown;unknown;unknown	14	28	0.594122	121	301	TRUE	1	Galpha(q)-specific amine GPCRs
cmap	1745__640		1745	640	dihydroergocristine		5.6e-06	6	HL60	HG-U133A	640641112706.B06	.H01.G02.E03.D04.B05	GS3000	DMSO	Prestwick Chemical	562	Dihydroergocristine mesylate [24730-10-7]	HTR2B;HTR2C;ADRA2A;HTR6;ADRA1B;HTR1E;HTR1A;HTR1F;DRD2;HTR1B;HTR2A;ADRA1D;ADRA1A;DRD3;ADRA2C;OPRM1;ADRA2B;HTR1D	unknown;unknown;unknown;unknown;unknown;unknown;unknown;unknown;unknown;unknown;unknown;unknown;unknown;unknown;unknown;unknown;unknown;unknown	10	20	0.48048	1198	306	FALSE	0
cmap	1755__641		1755	641	papaverine		1.06e-05	6	HL60	HG-U133A	640641112706.H12	.H07.G08.E09.D10.B11.A12	GS3000	DMSO	Prestwick Chemical	583	Papaverine hydrochloride [61-25-6]	ADORA2B;PDE2A;PDE1B;PDE1A;PDE4A;TOP1;ACHE;ADORA3;CNP;PDE10A;ADORA1;MAOA;MAOB;TAS2R30;TAS2R7;PDE3B;PDE7B;ADORA2A;CYP2C19;PDE1C;PDE3A;KCNA5;PDE5A;PDE6A;PDE11A;PDE4D;PDE6C;PDE6B;PDE4C;PDE9A;PDE7A;PDE4B	inhibitor;inhibitor;inhibitor;inhibitor;inhibitor;inhibitor;inhibitor;inhibitor;inhibitor;inhibitor;inhibitor;inhibitor;inhibitor;activator;activator;inhibitor;inhibitor;inhibitor;inhibitor;inhibitor;inhibitor;inhibitor;inhibitor;unknown;unknown;unknown;unknown;unknown;unknown;unknown;unknown;unknown	9	9	0.464844	389	324	FALSE	0
cmap	1756__641		1756	641	tetrahydroalstonine		1.14e-05	6	HL60	HG-U133A	640641112706.G07	.H07.G08.E09.D10.B11.A12	GS3000	DMSO	Prestwick Chemical	593	Tetrahydroalstonine [6474-90-4]	CYP2D6;ADRA2A;ADRA2C;CYP2D26;CYP2D22;CYP2D40;CYP2D12;ADRA2B;CYP2D10;CYP2D9;CYP2D34;CYP2D11;CYP2D4;CYP2D2;CYP2D5;CYP2D1	inhibitor;unknown;unknown;unknown;unknown;unknown;unknown;unknown;unknown;unknown;unknown;unknown;unknown;unknown;unknown;unknown	2	4	0.136945	913	343	FALSE	0
cmap	1758__641		1758	641	harmine		1.6e-05	6	HL60	HG-U133A	640641112706.G10	.H07.G08.E09.D10.B11.A12	GS3000	DMSO	Prestwick Chemical	613	Harmine hydrochloride [343-27-1]	GRM7;CHRM2;NISCH;CHRM4;GRM1;HTR2A;CYP2D6;ADRB1;HTR7;GRM6;GRM5;CDK2;HTR6;CDK5;HTR1D;HTR3B;GRM2;SLC6A2;CHRM5;SLC6A4;ADRA1B;TSPO;GRM3;ADRA2C;HTR5A;ADRA1A;ADRB2;ADRA2A;DYRK1A;MAOB;HTR2C;GRM4;ADRA2B;HTR1A;CDK1;CHRM1;CHRM3;HTR1B;GRM8;HTR3A;ACHE;MAOA;DYRK4;HIPK4;HIPK3;DYRK1B;CLK4;DYRK2;DYRK3;HIPK1;HIPK2;CLK1;KDM1B;CLK3;KDM1A;CLK2	inhibitor;inhibitor;inhibitor;inhibitor;inhibitor;inhibitor;inhibitor;inhibitor;inhibitor;inhibitor;inhibitor;inhibitor;inhibitor;inhibitor;inhibitor;inhibitor;inhibitor;inhibitor;inhibitor;inhibitor;inhibitor;inhibitor;inhibitor;inhibitor;inhibitor;inhibitor;inhibitor;inhibitor;inhibitor;inhibitor;inhibitor;inhibitor;inhibitor;inhibitor;inhibitor;inhibitor;inhibitor;inhibitor;inhibitor;inhibitor…	14	16	0.564262	7	278	TRUE	1	HIPK2
cmap	1766__641		1766	641	cytisine		2.1e-05	6	HL60	HG-U133A	6.40641e+18	.H07.G08.E09.D10.B11.A12	GS3000	DMSO	Prestwick Chemical	624	Cytisine (-) [485-35-8]	CHRNA4;CHRNA7;CHRNA3;CHRNA6;CHRNB2;CHRNA10;CHRND;HTR3B;CHRNA1;CHRNB4;CHRNB3;CHRNE;CHRNA5;CHRFAM7A;CHRNB1;CHRNA9;STXBP5;HTR3C;HTR3E;HTR3A;HTR3D;CHRNG;CHRNA2;STXBP5L	agonist;agonist;agonist;agonist;partial agonist;unknown;unknown;unknown;unknown;unknown;unknown;unknown;unknown;unknown;unknown;unknown;unknown;unknown;unknown;unknown;unknown;unknown;unknown;unknown	15	26	0.689585	287	362	FALSE	0
cmap	1768__641		1768	641	atropine		5.8e-06	6	HL60	HG-U133A	6.40641e+21	.H07.G08.E09.D10.B11.A12	GS3000	DMSO	Prestwick Chemical	565	Atropine sulfate monohydrate [5908-99-6]	CHRM1;CHRM2;CHRM3;CHRM4;CHRM5;GLRA1;CHRNA4;CHRNB2;TG;BCHE;NLGN4X;ACHE;CES3;NLGN2;CES2;NLGN4Y;NLGN3;CES1;NLGN1;CEL;HRH1;CES5A;CES4A;CES2A;CES2E;CES2I;CES2H;CES1F;CES1D;CES2C;CES2G;CES1A;CES2J;LOC100910259;LOC679149	antagonist;antagonist;antagonist;antagonist;antagonist;antagonist;unknown;unknown;unknown;unknown;unknown;unknown;unknown;unknown;unknown;unknown;unknown;unknown;unknown;unknown;unknown;unknown;unknown;unknown;unknown;unknown;unknown;unknown;unknown;unknown;unknown;unknown;unknown;unknown;unknown	9	17	0.446388	30	307	TRUE	2	ACES__inh;Histamine H1 receptor
cmap	1776__641		1776	641	physostigmine		6.2e-06	6	HL60	HG-U133A	640641112706.C07	.H07.G08.E09.D10.B11.A12	GS3000	DMSO	Prestwick Chemical	566	Eserine sulfate, physostigmine sulfate [64-47-1]	ACHE;CHRNA4;CHRNB2;TG;BCHE;NLGN4X;CES3;NLGN2;CES2;NLGN4Y;NLGN3;CES1;CYP2D6;NLGN1;CEL;CES5A;CES4A;CES1D;CES1E;CES1F;CES1C;CES2A;CES2E;CES1G;CES2G;CES2C;CES2B;CES2F;CES3B;CES3A;CES1A;CES1B;CES1H;CES2H;CES2I;CES2J;LOC100910259;LOC679149	inhibitor;unknown;unknown;unknown;unknown;unknown;unknown;unknown;unknown;unknown;unknown;unknown;unknown;unknown;unknown;unknown;unknown;unknown;unknown;unknown;unknown;unknown;unknown;unknown;unknown;unknown;unknown;unknown;unknown;unknown;unknown;unknown;unknown;unknown;unknown;unknown;unknown;unknown	6	11	0.279707	1637	257	FALSE	0
cmap	1778__641		1778	641	berberine		1.08e-05	6	HL60	HG-U133A	640641112706.C09	.H07.G08.E09.D10.B11.A12	GS3000	DMSO	Prestwick Chemical	586	Berberine chloride [633-65-8]	AHR;DRD1;KCNH7;PTPN1;CYP1A2;KCNH6;PREP;TERT;CYP1A1;IDO1;ACHE;GRIN1;CYP2D6;CYP1B1;HPGD;KCNH2;KCNN4;P2RX7;PLA2G2C;OC90;RP11-240B13.2;PLA2G1B;PLA2G2F;PLA2G2D;PLA2G5;PLA2G2A;PLA2G2E;PLA2G10;BCHE;CES1A;AABR07058253.1;LOC100910259	activator;inhibitor;inhibitor;inhibitor;inhibitor;inhibitor;inhibitor;inhibitor;inhibitor;inhibitor;inhibitor;inhibitor;inhibitor;inhibitor;inhibitor;inhibitor;inhibitor;inhibitor;unknown;unknown;unknown;unknown;unknown;unknown;unknown;unknown;unknown;unknown;unknown;unknown;unknown;unknown	10	11	0.492981	488	317	FALSE	0
cmap	1785__641		1785	641	trichostatin A		1e-07	6	HL60	HG-U133A	640641112706.B10	.H07.G08.E09.D10.B11.A12	GS3000	DMSO	Sigma-Aldrich	T8552	Trichostatin A, from Streptomyces sp.	HDAC7;HDAC10;HDAC5;HDAC4;HDAC11;HDAC3;HDAC6;F3;HDAC1;HDAC8;HDAC9;HDAC2;GM10093;LOC108348065;HDAC1L	unknown;unknown;unknown;unknown;unknown;unknown;unknown;unknown;unknown;unknown;unknown;unknown;unknown;unknown;unknown	9	18	0.474392	65	333	TRUE	4	HDAC4;Tissue factor__inh;HDAC1__inh;HDAC2__inh
cmap	1789__641		1789	641	quipazine	INN	9e-06	6	HL60	HG-U133A	640641112706.A10	.H07.G08.E09.D10.B11.A12	GS3000	DMSO	Prestwick Chemical	617	Quipazine dimaleate salt [4774-24-7]	HTR3A;HTR4;HTR3B;HTR1B;SLC6A4;HTR1F;HTR1A;HTR1A;HTR1B;HTR1D;HTR1E;HTR2A;HTR2B;HTR2C;HTR3A;HTR3B;HTR3C;HTR5A;HTR5BP;HTR6;HTR7;SLC6A2;CHRNA10;CHRND;CHRNA1;CHRNB4;SLC6A3;CHRNA6;CHRNB3;CHRNE;CHRNA5;CHRFAM7A;CHRNB1;CHRNA9;CHRNA3;HTR3E;CHRNB2;CHRNA4;HTR3D;CHRNG;CHRNA2;CHRNA7	inhibitor;activator;inhibitor;inhibitor;inhibitor;activator;inhibitor;activator;activator;activator;activator;activator;activator;activator;activator;activator;activator;activator;activator;activator;activator;unknown;unknown;unknown;unknown;unknown;unknown;unknown;unknown;unknown;unknown;unknown;unknown;unknown;unknown;unknown;unknown;unknown;unknown;unknown;unknown;unknown	18	35	0.620838	472	253	FALSE	0
cmap	1883__610		1883	610	sulfathiazole	INN	1.56e-05	6	PC3	HG-U133A	610611110806.H02	.H01.G02.E03.D04.B05.A06	GS3000	DMSO	Prestwick Chemical	16	Sulfathiazole [72-14-0]	EDNRA;SPR;RGD1560795	inhibitor;inhibitor;unknown	2	2	0.121494	1053	303	FALSE	0
cmap	1890__610		1890	610	amiloride	INN	1.32e-05	6	PC3	HG-U133A	610611110806.G04	.H01.G02.E03.D04.B05.A06	GS3000	DMSO	Prestwick Chemical	7	Amiloride hydrochloride dihydrate [17440-83-4]	SCNN1B;TPSAB1;TPSB2;TPSD1;TPSG1;F10;SCNN1A;SCNN1D;SCNN1G;SLC8A1;SLC9A4;ADORA1;ASIC3;SLC9A1;ASIC1;SLC9A7;SLC6A3;AOC1;ADORA2A;ASIC2;SLC9A5;SLC9A3;PLAU	inhibitor;inhibitor;inhibitor;inhibitor;inhibitor;inhibitor;inhibitor;inhibitor;inhibitor;inhibitor;inhibitor;inhibitor;inhibitor;inhibitor;inhibitor;inhibitor;inhibitor;inhibitor;inhibitor;inhibitor;inhibitor;inhibitor;inhibitor	5	5	0.32565	250	366	FALSE	0
cmap	1891__610		1891	610	trichostatin A		1e-07	6	PC3	HG-U133A	610611110806.G05	.H01.G02.E03.D04.B05.A06	GS3000	DMSO	Sigma-Aldrich	T8552	Trichostatin A, from Streptomyces sp.	HDAC7;HDAC10;HDAC5;HDAC4;HDAC11;HDAC3;HDAC6;F3;HDAC1;HDAC8;HDAC9;HDAC2;GM10093;LOC108348065;HDAC1L	unknown;unknown;unknown;unknown;unknown;unknown;unknown;unknown;unknown;unknown;unknown;unknown;unknown;unknown;unknown	9	18	0.484823	153	343	TRUE	1	HDAC4
cmap	1892__610		1892	610	levodopa	INN	2.02e-05	6	PC3	HG-U133A	610611110806.G06	.H01.G02.E03.D04.B05.A06	GS3000	DMSO	Prestwick Chemical	17	Levodopa [59-92-7]	DRD1;DRD5;DRD2;DRD3;DRD4;RRM2B;FARS2;RRM2;PAH;TH;FARSA;TPH2;LRRC47;FDXACB1;TPH1;FARSB;LOC100359539	agonist;agonist;agonist;agonist;agonist;unknown;unknown;unknown;unknown;unknown;unknown;unknown;unknown;unknown;unknown;unknown;unknown	3	3	0.159024	649	271	FALSE	0
cmap	1905__610		1905	610	thioridazine	INN	9.8e-06	6	PC3	HG-U133A	610611110806.D03	.H01.G02.E03.D04.B05.A06	GS3000	DMSO	Prestwick Chemical	78	Thioridazine hydrochloride [130-61-0]	DRD4;CHRM3;HTR2B;KCNH2;HTR2C;SIGMAR1;ADRA2A;HTR5A;HTR6;DRD5;CHRM1;ADRA1B;HTR1E;HTR1A;MALT1;CHRM2;HTR1F;HTR7;CYP2D6;DRD2;HTR1B;PIM1;HRH2;HTR2A;ADRA1D;ADRA1A;CHRM5;DRD3;HRH1;ADRA2C;CHRM4;TSSK3;KCNH6;CYP2F2;CYP2C29;STK11;CYP2A5;CYP2D26;TSSK4;TRIB2;DRD1;CYP2D22;CYP2C55;CYP2C39;CYP2C44;CYP2E1;CYP2J5;CYP2J6;CYP2J13;CYP2R1;PIM2;TSSK1;TRIB3;MELK;PIM3;CYP2C38;CYP2C37;KCNH5;CYP2G1;CYP2C54;CYP2J9;TSSK2;CYP2…	unknown;unknown;unknown;unknown;unknown;unknown;unknown;unknown;unknown;unknown;unknown;unknown;unknown;unknown;unknown;unknown;unknown;unknown;unknown;unknown;unknown;unknown;unknown;unknown;unknown;unknown;unknown;unknown;unknown;unknown;unknown;unknown;unknown;unknown;unknown;unknown;unknown;unknown;unknown;unknown;unknown;unknown;unknown;unknown;unknown;unknown;unknown;unknown;unknown;unknown…	15	30	0.65447	92	330	TRUE	7	Galpha(i)-specific amine GPCRs;Alpha-1B adrenergic receptor;HTR1A;MALT1;Histamine H2 receptor;Alpha-1D adrenergic receptor;Alpha-1A adrenergic receptor
cmap	1907__610		1907	610	captopril	INN	1.72e-05	6	PC3	HG-U133A	610611110806.D06	.H01.G02.E03.D04.B05.A06	GS3000	DMSO	Prestwick Chemical	19	Captopril [62571-86-2]	ACE;MMP2;MMP9;LTA4H;BDKRB1;ACE2;REN;PNKD;LACTB2;ETHE1;F2;MBLAC2;CNDP2;CNDP1;PM20D1;HAGHL;HAGH;ACY1;ABHD14A-ACY1;CTD-2501B8.1;NPEPPS;NAPSA;PGC;LVRN;PGA5;RNPEPL1;CYM;ENPEP;BACE1;ANPEP;LNPEP;BACE2;TRHDE;CTSE;RNPEP;2010111I01RIK;REN1;CTSD;ERAP1;NPEPO;LOC108348129	inhibitor;inhibitor;inhibitor;unknown;unknown;unknown;unknown;unknown;unknown;unknown;unknown;unknown;unknown;unknown;unknown;unknown;unknown;unknown;unknown;unknown;unknown;unknown;unknown;unknown;unknown;unknown;unknown;unknown;unknown;unknown;unknown;unknown;unknown;unknown;unknown;unknown;unknown;unknown;unknown;unknown;unknown	10	17	0.522527	210	344	FALSE	0
cmap	1908__610		1908	610	diflunisal	INN	1.6e-05	6	PC3	HG-U133A	610611110806.C02	.H01.G02.E03.D04.B05.A06	GS3000	DMSO	Prestwick Chemical	39	Diflunisal [22494-42-4]	PTGS2;PTGS1;TTR;ALB;URAH;AFP;AFM;RGD1309350	inhibitor;inhibitor;unknown;unknown;unknown;unknown;unknown;unknown	1	1	0.0860927	Inf	416	FALSE	0
cmap	1917__610		1917	610	lidocaine	INN	1.48e-05	6	PC3	HG-U133A	610611110806.B06	.H01.G02.E03.D04.B05.A06	GS3000	DMSO	Prestwick Chemical	50	Lidocaone hydrochloride [73-78-9]	SCN10A;SCN9A;SCN5A;EGFR;SCN4A;ORM1;ORM2;ADRA1A;ADRA1B;ADRB1;ADRB2;ADRA2A;ADRA2B;ADRA1D;PAH;ADRA2C;ADRB3;TNF;SOD1;LTF;ALB;MELTF;TF;TRF;1300017J02RIK;AFP;AFM;GM20425	inhibitor;inhibitor;inhibitor;antagonist;unknown;unknown;unknown;agonist;agonist;agonist;agonist;agonist;agonist;antagonist;antagonist;agonist;agonist;antagonist;unknown;unknown;unknown;unknown;unknown;unknown;unknown;unknown;unknown;unknown	13	16	0.507648	1	256	TRUE	2	Galpha(q)-specific amine GPCRs__inh;Beta-3 adrenergic receptor
cmap	1924__611		1924	611	naloxone	INN	1.1e-05	6	PC3	HG-U133A	610611110806.H09	.H07.G08.E09.D10.B11.A12	GS3000	DMSO	Prestwick Chemical	111	Naloxone hydrochloride [357-08-4]	OPRM1;OPRD1;OPRK1;CREB1;ESR1;TLR4;CES1;TMIGD3	antagonist;antagonist;antagonist;unknown;unknown;inhibitor;unknown;unknown	9	13	0.426232	300	289	FALSE	0
cmap	1925__611		1925	611	bromocriptine	INN	5.4e-06	6	PC3	HG-U133A	610611110806.H10	.H07.G08.E09.D10.B11.A12	GS3000	DMSO	Prestwick Chemical	121	Bromocryptine mesylate [22260-51-1]	DRD2;DRD3;HTR1D;ADRA2A;HTR1A;ADRA2C;ADRA2B;HTR2B;DRD4;HTR2A;HTR1B;HTR2C;DRD5;DRD1;ADRA1A;ADRA1B;ADRA1D;HTR7;HTR6;HTR1E;HTR1F;CYP3A4;ADRB1;TBXAS1;CYP3A16;CYP3A13;CYP3A11;CYP3A59;CYP3A25;CYP3A44;CYP3A41B;CYP3A57;CYP3A41A;CYP3A18;CYP3A9;CYP3A23/3A1	agonist;agonist;agonist;agonist;agonist;agonist;agonist;agonist;antagonist;agonist;agonist;agonist;agonist;agonist;agonist;agonist;agonist;antagonist;unknown;unknown;unknown;unknown;unknown;unknown;unknown;unknown;unknown;unknown;unknown;unknown;unknown;unknown;unknown;unknown;unknown;unknown	10	12	0.414991	41	252	TRUE	4	Alpha-1A adrenergic receptor;Alpha-1B adrenergic receptor;Alpha-1D adrenergic receptor;Beta-1 adrenergic receptor
cmap	1931__611		1931	611	amoxapine	INN	1.28e-05	6	PC3	HG-U133A	610611110806.G11	.H07.G08.E09.D10.B11.A12	GS3000	DMSO	Prestwick Chemical	102	Amoxapine [14028-44-5]	SLC6A2;SLC6A4;DRD2;DRD1;ADRA2A;ADRA1A;CHRM1;GABRA1;HTR2A;HTR2C;HTR6;HTR7;DRD3;DRD4;HRH1;ADRA1D;CHRM5;HTR2B;HTR3A;HTR1A;HTR1B;ADRA2C;HRH4;GABRQ;SLC6A3;CHRM4;CHRM3;CHRM2	inhibitor;inhibitor;antagonist;antagonist;antagonist;antagonist;antagonist;antagonist;antagonist;antagonist;antagonist;antagonist;antagonist;antagonist;antagonist;antagonist;antagonist;antagonist;antagonist;antagonist;antagonist;antagonist;binder;binder;binder;unknown;unknown;unknown	9	12	0.341501	17	219	TRUE	2	Galpha(i)-specific amine GPCRs__inh;HTR1A__inh
cmap	1934__611		1934	611	dipyridamole	INN	8e-06	6	PC3	HG-U133A	610611110806.F09	.H07.G08.E09.D10.B11.A12	GS3000	DMSO	Prestwick Chemical	142	Dipyridamole [58-32-2]	PDE10A;ADA;PDE5A;PDE4A;RCAN1;ORM1;SLC29A1;SLC29A2;SLC29A4;SLC29A3;LOC108348052	inhibitor;inhibitor;inhibitor;inhibitor;unknown;unknown;unknown;unknown;unknown;unknown;unknown	2	3	0.125757	504	314	FALSE	0
cmap	1936__611		1936	611	edrophonium chloride	INN	1.98e-05	6	PC3	HG-U133A	610611110806.F11	.H07.G08.E09.D10.B11.A12	GS3000	DMSO	Prestwick Chemical	83	Edrophonium chloride [116-38-1]	BCHE;ACHE;CES1A;LOC100910259	unknown;unknown;unknown;unknown	1	2	0.0680877	740	329	FALSE	0
cmap	1938__611		1938	611	cyproheptadine	INN	1.24e-05	6	PC3	HG-U133A	6.10611e+18	.H07.G08.E09.D10.B11.A12	GS3000	DMSO	Prestwick Chemical	103	Cyproheptadine hydrochloride [969-33-5]	HRH1;HTR2A;HTR2C;CHRM1;CHRM2;CHRM3;HTR7;DRD4;HRH4;HTR2B;HTR3B;ADRA2A;HTR6;HTR1A;HTR3C;HTR3E;HTR3A;DRD2;HRH2;ADRA1D;HTR3D;CHRM5;DRD3;ADRA2C;CHRM4;DRD1;DRD5;ADRA1B;ADRA2B;SLC6A2;HTR1B	antagonist;antagonist;antagonist;antagonist;antagonist;antagonist;unknown;unknown;unknown;unknown;unknown;unknown;unknown;unknown;unknown;unknown;unknown;unknown;unknown;unknown;unknown;unknown;unknown;unknown;unknown;unknown;unknown;unknown;unknown;unknown;unknown	11	21	0.497835	41	293	TRUE	2	Histamine H1 receptor__inh;Histamine H4 receptor__inh
cmap	1939__611		1939	611	ciprofloxacin	INN	1.08e-05	6	PC3	HG-U133A	6.10611e+19	.H07.G08.E09.D10.B11.A12	GS3000	DMSO	Prestwick Chemical	113	Ciprofloxacin hydrochloride [93107-08-5]	parC;gyrA;TOP2A;KCNH2;gyrA;parC;parE;mdtK;NA;HRH4;LPA;HRH3;TOP2B;PLG;HGF;MST1	inhibitor;inhibitor;inhibitor;unknown;unknown;unknown;unknown;unknown;unknown;unknown;unknown;unknown;unknown;unknown;unknown;unknown	7	14	0.347773	53	286	TRUE	2	Histamine H4 receptor__inh;Plasmin__inh
cmap	1946__611		1946	611	famotidine	INN	1.18e-05	6	PC3	HG-U133A	610611110806.D11	.H07.G08.E09.D10.B11.A12	GS3000	DMSO	Prestwick Chemical	104	Famotidine [76824-35-6]	HRH2	antagonist	2	2	0.12537	46	313	TRUE	1	Galpha(q)-specific amine GPCRs__inh
cmap	1949__611		1949	611	loperamide	INN	7.8e-06	6	PC3	HG-U133A	610611110806.C09	.H07.G08.E09.D10.B11.A12	GS3000	DMSO	Prestwick Chemical	144	Loperamide hydrochloride [34552-83-5]	OPRM1;OPRD1;OPRK1;CACNA1A;POMC;CALM1;NR1I3;DRD3	agonist;agonist;agonist;inhibitor;modulator;inhibitor;unknown;unknown	17	28	0.646189	266	286	FALSE	0
cmap	1951__611		1951	611	trichostatin A		1e-07	6	PC3	HG-U133A	610611110806.C11	.H07.G08.E09.D10.B11.A12	GS3000	DMSO	Sigma-Aldrich	T8552	Trichostatin A, from Streptomyces sp.	HDAC7;HDAC10;HDAC5;HDAC4;HDAC11;HDAC3;HDAC6;F3;HDAC1;HDAC8;HDAC9;HDAC2;GM10093;LOC108348065;HDAC1L	unknown;unknown;unknown;unknown;unknown;unknown;unknown;unknown;unknown;unknown;unknown;unknown;unknown;unknown;unknown	9	18	0.420519	65	284	TRUE	5	HDAC7;HDAC5;Tissue factor__inh;HDAC9;HDAC2__inh
cmap	1954__611		1954	611	danazol	INN	1.18e-05	6	PC3	HG-U133A	610611110806.B08	.H07.G08.E09.D10.B11.A12	GS3000	DMSO	Prestwick Chemical	105	Danazol [17230-88-5]	ESR1;AR;PGR;GNRHR;GNRHR2;CCL2;NR3C1;CYP2C9	agonist;agonist;agonist;negative modulator;negative modulator;inhibitor;unknown;unknown	8	9	0.452275	50	350	TRUE	1	PR (nuclear)
cmap	1956__611		1956	611	perphenazine	INN	1e-05	6	PC3	HG-U133A	610611110806.B10	.H07.G08.E09.D10.B11.A12	GS3000	DMSO	Prestwick Chemical	125	Perphenazine [58-39-9]	DRD2;DRD1;CALM1;DRD4;HTR2B;HTR2C;SIGMAR1;ADRA2A;HTR6;ADRA1B;HTR1A;HTR7;AOX1;HTR2A;ADRA1D;ADRA1A;DRD3;HRH1;ADRA2C;XDH;AOX4;AOX3;ADRA2B;AOX2	antagonist;antagonist;inhibitor;unknown;unknown;unknown;unknown;unknown;unknown;unknown;unknown;unknown;unknown;unknown;unknown;unknown;unknown;unknown;unknown;unknown;unknown;unknown;unknown;unknown	11	19	0.566284	8	353	TRUE	3	Galpha(i)-specific amine GPCRs;HTR1A;Histamine H1 receptor__inh
cmap	1959__611		1959	611	paclitaxel	INN	4.6e-06	6	PC3	HG-U133A	610611110806.A08	.H07.G08.E09.D10.B11.A12	GS3000	DMSO	Prestwick Chemical	155	Paclitaxel [33069-62-4]	TUBB1;BCL2;NR1I2;MAP4;MAP2;MAPT;KIF22;KIF17;TUBA4A;TUBG2;TUBG1;KIF13A;TUBB2B;KIF23;KIF11;KIF20B;NDC80;KIF18A;KIF1B;TUBB4A;KIF3C;CENPE;KIF9;KIF2B;NUF2;KIF6;STARD9;KIF27;TUBA1A;TUBA1C;KIFC2;KIF5B;TUBA3E;TUBB6;TUBB3;TUBD1;KIF1C;KIF1A;KIF15;TUBA3D;KIF21B;TUBA8;TUBA1B;TUBB;TUBB4B;KIF25;KIF21A;KIF14;TUBE1;KIF2C;KIF12;KIF4A;KIF3B;KIF3A;KIFC3;TUBB2A;TUBAL3;KIF19;KIF7;KIF20A;TUBA3C;KIF16B;KIF2A;KIF26B;KIF…	inhibitor;inhibitor;inducer;unknown;unknown;unknown;unknown;unknown;unknown;unknown;unknown;unknown;unknown;unknown;unknown;unknown;unknown;unknown;unknown;unknown;unknown;unknown;unknown;unknown;unknown;unknown;unknown;unknown;unknown;unknown;unknown;unknown;unknown;unknown;unknown;unknown;unknown;unknown;unknown;unknown;unknown;unknown;unknown;unknown;unknown;unknown;unknown;unknown;unknown;unk…	5	9	0.299575	1118	332	FALSE	0
cmap	1962__611		1962	611	lisuride	INN	1.18e-05	6	PC3	HG-U133A	610611110806.A11	.H07.G08.E09.D10.B11.A12	GS3000	DMSO	Prestwick Chemical	106	Lisuride (S)(-) [18016-80-3]	DRD2;DRD3;DRD4;DRD1;DRD5;HTR1A;HTR1D;HTR2B;HTR2A;HTR2C;HTR1B;ADRA2A;ADRA2B;ADRA2C;HTR7;HTR6;ADRB2;ADRA1B;HTR1E;HTR1F;CYP2D6;ADRB1;HRH2;ADRA1D;ADRA1A;HRH1;CYP2D26;CYP2D22;CYP2D40;CYP2D12;CYP2D10;ADRB3;CYP2D9;CYP2D34;CYP2D11;CYP2D4;CYP2D2;CYP2D5;CYP2D1	agonist;agonist;agonist;antagonist;antagonist;agonist;agonist;antagonist;agonist;agonist;agonist;unknown;unknown;unknown;unknown;unknown;unknown;unknown;unknown;unknown;unknown;unknown;unknown;unknown;unknown;unknown;unknown;unknown;unknown;unknown;unknown;unknown;unknown;unknown;unknown;unknown;unknown;unknown;unknown	14	25	0.479666	57	220	TRUE	1	Beta-3 adrenergic receptor__inh
cmap	1963__612		1963	612	sulfathiazole	INN	1.56e-05	6	HL60	HG-U133A	612613111306.H02	.H01.G02.E03.D04.B05.A06	GS3000	DMSO	Prestwick Chemical	16	Sulfathiazole [72-14-0]	EDNRA;SPR;RGD1560795	inhibitor;inhibitor;unknown	2	2	0.121882	2127	304	FALSE	0
cmap	1967__612		1967	612	sulpiride	INN	1.18e-05	6	HL60	HG-U133A	612613111306.H06	.H01.G02.E03.D04.B05.A06	GS3000	DMSO	Prestwick Chemical	56	Sulpiride [15676-16-1]	DRD2;DRD3;CA2;CA3;DRD4;CA12;CA5A;CA5B;HTR1A;CA7;CA6;CA9;CAR11;PTPRG;CAR13;CAR3;CAR2;CAR9;CAR6;CAR5B;CAR10;CAR14;CAR7;CAR5A;CAR8;CAR12;CAR1;CAR4;CAR15	antagonist;antagonist;inhibitor;inhibitor;unknown;unknown;unknown;unknown;unknown;unknown;unknown;unknown;unknown;unknown;unknown;unknown;unknown;unknown;unknown;unknown;unknown;unknown;unknown;unknown;unknown;unknown;unknown;unknown;unknown	3	5	0.163443	614	279	FALSE	0
cmap	1970__612		1970	612	amiloride	INN	1.32e-05	6	HL60	HG-U133A	612613111306.G04	.H01.G02.E03.D04.B05.A06	GS3000	DMSO	Prestwick Chemical	7	Amiloride hydrochloride dihydrate [17440-83-4]	SCNN1B;TPSAB1;TPSB2;TPSD1;TPSG1;F10;SCNN1A;SCNN1D;SCNN1G;SLC8A1;SLC9A4;ADORA1;ASIC3;SLC9A1;ASIC1;SLC9A7;SLC6A3;AOC1;ADORA2A;ASIC2;SLC9A5;SLC9A3;PLAU	inhibitor;inhibitor;inhibitor;inhibitor;inhibitor;inhibitor;inhibitor;inhibitor;inhibitor;inhibitor;inhibitor;inhibitor;inhibitor;inhibitor;inhibitor;inhibitor;inhibitor;inhibitor;inhibitor;inhibitor;inhibitor;inhibitor;inhibitor	5	5	0.289395	297	319	FALSE	0
cmap	1974__612		1974	612	pyrimethamine	INN	1.6e-05	6	HL60	HG-U133A	612613111306.F02	.H01.G02.E03.D04.B05.A06	GS3000	DMSO	Prestwick Chemical	37	Pyrimethamine [58-14-0]	HEXA;HEXB;DHFR;DHFRP1;CYP2D6;CYP2C9;CHRM1;TYMS;DHFR2;CHRM4;CHRM3;CHRM5;CHRM2	inhibitor;inhibitor;inhibitor;inhibitor;inhibitor;inhibitor;unknown;unknown;unknown;unknown;unknown;unknown;unknown	2	4	0.131553	777	329	FALSE	0
cmap	1983__612		1983	612	dicycloverine	INN	1.16e-05	6	HL60	HG-U133A	6.12613e+17	.H01.G02.E03.D04.B05.A06	GS3000	DMSO	Prestwick Chemical	48	Dicyclomine hydrochloride [67-92-5]	CHRM1;CHRM2;CHRM3;SIGMAR1;HTR2A;CHRM5;HRH1;CHRM4;HTR2C	antagonist;antagonist;unknown;unknown;unknown;unknown;unknown;unknown;unknown	3	6	0.187468	106	323	TRUE	1	Galpha(q)-specific amine GPCRs__inh
cmap	1986__612		1986	612	thioridazine	INN	9.8e-06	6	HL60	HG-U133A	612613111306.D03	.H01.G02.E03.D04.B05.A06	GS3000	DMSO	Prestwick Chemical	78	Thioridazine hydrochloride [130-61-0]	DRD4;CHRM3;HTR2B;KCNH2;HTR2C;SIGMAR1;ADRA2A;HTR5A;HTR6;DRD5;CHRM1;ADRA1B;HTR1E;HTR1A;MALT1;CHRM2;HTR1F;HTR7;CYP2D6;DRD2;HTR1B;PIM1;HRH2;HTR2A;ADRA1D;ADRA1A;CHRM5;DRD3;HRH1;ADRA2C;CHRM4;TSSK3;KCNH6;CYP2F2;CYP2C29;STK11;CYP2A5;CYP2D26;TSSK4;TRIB2;DRD1;CYP2D22;CYP2C55;CYP2C39;CYP2C44;CYP2E1;CYP2J5;CYP2J6;CYP2J13;CYP2R1;PIM2;TSSK1;TRIB3;MELK;PIM3;CYP2C38;CYP2C37;KCNH5;CYP2G1;CYP2C54;CYP2J9;TSSK2;CYP2…	unknown;unknown;unknown;unknown;unknown;unknown;unknown;unknown;unknown;unknown;unknown;unknown;unknown;unknown;unknown;unknown;unknown;unknown;unknown;unknown;unknown;unknown;unknown;unknown;unknown;unknown;unknown;unknown;unknown;unknown;unknown;unknown;unknown;unknown;unknown;unknown;unknown;unknown;unknown;unknown;unknown;unknown;unknown;unknown;unknown;unknown;unknown;unknown;unknown;unknown…	15	30	0.680061	90	353	TRUE	1	LKB1__inh
cmap	1988__612		1988	612	captopril	INN	1.72e-05	6	HL60	HG-U133A	612613111306.D06	.H01.G02.E03.D04.B05.A06	GS3000	DMSO	Prestwick Chemical	19	Captopril [62571-86-2]	ACE;MMP2;MMP9;LTA4H;BDKRB1;ACE2;REN;PNKD;LACTB2;ETHE1;F2;MBLAC2;CNDP2;CNDP1;PM20D1;HAGHL;HAGH;ACY1;ABHD14A-ACY1;CTD-2501B8.1;NPEPPS;NAPSA;PGC;LVRN;PGA5;RNPEPL1;CYM;ENPEP;BACE1;ANPEP;LNPEP;BACE2;TRHDE;CTSE;RNPEP;2010111I01RIK;REN1;CTSD;ERAP1;NPEPO;LOC108348129	inhibitor;inhibitor;inhibitor;unknown;unknown;unknown;unknown;unknown;unknown;unknown;unknown;unknown;unknown;unknown;unknown;unknown;unknown;unknown;unknown;unknown;unknown;unknown;unknown;unknown;unknown;unknown;unknown;unknown;unknown;unknown;unknown;unknown;unknown;unknown;unknown;unknown;unknown;unknown;unknown;unknown;unknown	10	17	0.494104	2	318	TRUE	1	Thrombin
cmap	1990__612		1990	612	diflunisal	INN	1.6e-05	6	HL60	HG-U133A	612613111306.C02	.H01.G02.E03.D04.B05.A06	GS3000	DMSO	Prestwick Chemical	39	Diflunisal [22494-42-4]	PTGS2;PTGS1;TTR;ALB;URAH;AFP;AFM;RGD1309350	inhibitor;inhibitor;unknown;unknown;unknown;unknown;unknown;unknown	1	1	0.0701573	Inf	339	FALSE	0
cmap	2005__613		2005	613	apomorphine		6.4e-06	6	HL60	HG-U133A	612613111306.H08	.H07.G08.E09.D10.B11.A12	GS3000	DMSO	Prestwick Chemical	101	Apomorphine hydrochloride hemihydrate [41372-20-7]	DRD4;HTR2B;HTR2C;ADRA2A;DRD5;ADRA1B;HTR1A;DRD2;HTR2A;ADRA1D;DRD3;ADRA2C;DRD1;ADRA2B;HTR7	unknown;unknown;unknown;unknown;unknown;unknown;unknown;unknown;unknown;unknown;unknown;unknown;unknown;unknown;unknown	8	16	0.444398	29	342	TRUE	1	Galpha(q)-specific amine GPCRs__inh
cmap	2006__613		2006	613	naloxone	INN	1.1e-05	6	HL60	HG-U133A	612613111306.H09	.H07.G08.E09.D10.B11.A12	GS3000	DMSO	Prestwick Chemical	111	Naloxone hydrochloride [357-08-4]	OPRM1;OPRD1;OPRK1;CREB1;ESR1;TLR4;CES1;TMIGD3	antagonist;antagonist;antagonist;unknown;unknown;inhibitor;unknown;unknown	9	13	0.41937	321	283	FALSE	0
cmap	2007__613		2007	613	bromocriptine	INN	5.4e-06	6	HL60	HG-U133A	612613111306.H10	.H07.G08.E09.D10.B11.A12	GS3000	DMSO	Prestwick Chemical	121	Bromocryptine mesylate [22260-51-1]	DRD2;DRD3;HTR1D;ADRA2A;HTR1A;ADRA2C;ADRA2B;HTR2B;DRD4;HTR2A;HTR1B;HTR2C;DRD5;DRD1;ADRA1A;ADRA1B;ADRA1D;HTR7;HTR6;HTR1E;HTR1F;CYP3A4;ADRB1;TBXAS1;CYP3A16;CYP3A13;CYP3A11;CYP3A59;CYP3A25;CYP3A44;CYP3A41B;CYP3A57;CYP3A41A;CYP3A18;CYP3A9;CYP3A23/3A1	agonist;agonist;agonist;agonist;agonist;agonist;agonist;agonist;antagonist;agonist;agonist;agonist;agonist;agonist;agonist;agonist;agonist;antagonist;unknown;unknown;unknown;unknown;unknown;unknown;unknown;unknown;unknown;unknown;unknown;unknown;unknown;unknown;unknown;unknown;unknown;unknown	10	12	0.408566	17	247	TRUE	1	Beta-1 adrenergic receptor__inh
cmap	2013__613		2013	613	amoxapine	INN	1.28e-05	6	HL60	HG-U133A	612613111306.G11	.H07.G08.E09.D10.B11.A12	GS3000	DMSO	Prestwick Chemical	102	Amoxapine [14028-44-5]	SLC6A2;SLC6A4;DRD2;DRD1;ADRA2A;ADRA1A;CHRM1;GABRA1;HTR2A;HTR2C;HTR6;HTR7;DRD3;DRD4;HRH1;ADRA1D;CHRM5;HTR2B;HTR3A;HTR1A;HTR1B;ADRA2C;HRH4;GABRQ;SLC6A3;CHRM4;CHRM3;CHRM2	inhibitor;inhibitor;antagonist;antagonist;antagonist;antagonist;antagonist;antagonist;antagonist;antagonist;antagonist;antagonist;antagonist;antagonist;antagonist;antagonist;antagonist;antagonist;antagonist;antagonist;antagonist;antagonist;binder;binder;binder;unknown;unknown;unknown	9	12	0.414755	233	279	FALSE	0
cmap	2016__613		2016	613	loxapine	INN	9e-06	6	HL60	HG-U133A	612613111306.F08	.H07.G08.E09.D10.B11.A12	GS3000	DMSO	Prestwick Chemical	132	Loxapine succinate [27833-64-3]	DRD2;DRD1;HTR2A;HTR2C;HTR1A;HTR1B;HTR1D;HTR1E;HTR3A;HTR5A;HTR6;HTR7;ADRA1A;ADRA1B;ADRA2A;ADRA2B;ADRA2C;ADRB1;CHRM1;CHRM2;CHRM3;CHRM4;CHRM5;DRD5;DRD3;DRD4;HRH1;HRH2;HRH4;SLC6A4;SLC6A2;SLC6A3;HTR2B;HTR3B;HTR3C;HTR3E;ADRA1D;HTR3D	antagonist;antagonist;antagonist;antagonist;binder;binder;binder;binder;binder;binder;binder;binder;binder;binder;binder;binder;binder;binder;binder;binder;binder;binder;binder;binder;binder;binder;binder;binder;binder;binder;binder;binder;unknown;unknown;unknown;unknown;unknown;unknown	13	24	0.590126	267	320	FALSE	0
cmap	2017__613		2017	613	dipyridamole	INN	8e-06	6	HL60	HG-U133A	612613111306.F09	.H07.G08.E09.D10.B11.A12	GS3000	DMSO	Prestwick Chemical	142	Dipyridamole [58-32-2]	PDE10A;ADA;PDE5A;PDE4A;RCAN1;ORM1;SLC29A1;SLC29A2;SLC29A4;SLC29A3;LOC108348052	inhibitor;inhibitor;inhibitor;inhibitor;unknown;unknown;unknown;unknown;unknown;unknown;unknown	2	3	0.123433	803	308	FALSE	0
cmap	2019__613		2019	613	edrophonium chloride	INN	1.98e-05	6	HL60	HG-U133A	612613111306.F11	.H07.G08.E09.D10.B11.A12	GS3000	DMSO	Prestwick Chemical	83	Edrophonium chloride [116-38-1]	BCHE;ACHE;CES1A;LOC100910259	unknown;unknown;unknown;unknown	1	2	0.0693295	906	335	FALSE	0
cmap	2022__613		2022	613	ciprofloxacin	INN	1.08e-05	6	HL60	HG-U133A	6.12613e+19	.H07.G08.E09.D10.B11.A12	GS3000	DMSO	Prestwick Chemical	113	Ciprofloxacin hydrochloride [93107-08-5]	parC;gyrA;TOP2A;KCNH2;gyrA;parC;parE;mdtK;NA;HRH4;LPA;HRH3;TOP2B;PLG;HGF;MST1	inhibitor;inhibitor;inhibitor;unknown;unknown;unknown;unknown;unknown;unknown;unknown;unknown;unknown;unknown;unknown;unknown;unknown	7	14	0.402013	308	342	FALSE	0
cmap	2029__613		2029	613	famotidine	INN	1.18e-05	6	HL60	HG-U133A	612613111306.D11	.H07.G08.E09.D10.B11.A12	GS3000	DMSO	Prestwick Chemical	104	Famotidine [76824-35-6]	HRH2	antagonist	2	2	0.151496	64	381	TRUE	1	Galpha(q)-specific amine GPCRs__inh
cmap	2033__613		2033	613	loperamide	INN	7.8e-06	6	HL60	HG-U133A	612613111306.C09	.H07.G08.E09.D10.B11.A12	GS3000	DMSO	Prestwick Chemical	144	Loperamide hydrochloride [34552-83-5]	OPRM1;OPRD1;OPRK1;CACNA1A;POMC;CALM1;NR1I3;DRD3	agonist;agonist;agonist;inhibitor;modulator;inhibitor;unknown;unknown	17	28	0.717834	493	346	FALSE	0
cmap	2035__613		2035	613	trichostatin A		1e-07	6	HL60	HG-U133A	612613111306.C11	.H07.G08.E09.D10.B11.A12	GS3000	DMSO	Sigma-Aldrich	T8552	Trichostatin A, from Streptomyces sp.	HDAC7;HDAC10;HDAC5;HDAC4;HDAC11;HDAC3;HDAC6;F3;HDAC1;HDAC8;HDAC9;HDAC2;GM10093;LOC108348065;HDAC1L	unknown;unknown;unknown;unknown;unknown;unknown;unknown;unknown;unknown;unknown;unknown;unknown;unknown;unknown;unknown	9	18	0.464844	118	324	TRUE	3	HDAC5;HDAC4;HDAC9
cmap	2039__613		2039	613	haloperidol	INN	1.06e-05	6	HL60	HG-U133A	612613111306.B09	.H07.G08.E09.D10.B11.A12	GS3000	DMSO	Prestwick Chemical	115	Haloperidol [52-86-8]	DRD2;DRD1;GRIN2B;HTR2A;DRD3;MCHR1;SLC18A2;DRD4;HTR2B;HTR3B;KCNH2;AP2S1;OPRK1;HTR2C;SIGMAR1;ADRA2A;HTR5A;HTR6;DRD5;CHRM1;ADRA1B;HTR1E;HTR1A;HTR3C;HTR1F;HTR3E;HTR7;HTR3A;HTR1B;HRH2;ADRA1D;ADRA1A;HTR3D;CHRM5;HRH1;ADRA2C;TBXA2R;OPRM1;KCNH6;KCNH5;OPRD1;KCNH7;KCNH1;HTR1D;CCKBR;CHRM2	antagonist;antagonist;antagonist;unknown;inverse agonist;unknown;unknown;unknown;unknown;unknown;unknown;unknown;unknown;unknown;unknown;unknown;unknown;unknown;unknown;unknown;unknown;unknown;unknown;unknown;unknown;unknown;unknown;unknown;unknown;unknown;unknown;unknown;unknown;unknown;unknown;unknown;unknown;unknown;unknown;unknown;unknown;unknown;unknown;unknown;unknown;unknown	20	36	0.672807	61	262	TRUE	3	Galpha(q)-specific amine GPCRs__inh;Histamine H2 receptor__inh;Galpha(q)-specific peptide GPCRs__inh
cmap	2040__613		2040	613	perphenazine	INN	1e-05	6	HL60	HG-U133A	612613111306.B10	.H07.G08.E09.D10.B11.A12	GS3000	DMSO	Prestwick Chemical	125	Perphenazine [58-39-9]	DRD2;DRD1;CALM1;DRD4;HTR2B;HTR2C;SIGMAR1;ADRA2A;HTR6;ADRA1B;HTR1A;HTR7;AOX1;HTR2A;ADRA1D;ADRA1A;DRD3;HRH1;ADRA2C;XDH;AOX4;AOX3;ADRA2B;AOX2	antagonist;antagonist;inhibitor;unknown;unknown;unknown;unknown;unknown;unknown;unknown;unknown;unknown;unknown;unknown;unknown;unknown;unknown;unknown;unknown;unknown;unknown;unknown;unknown;unknown	11	19	0.490477	182	287	FALSE	0
cmap	2041__613		2041	613	methotrexate	INN	8.8e-06	6	HL60	HG-U133A	612613111306.B12	.H07.G08.E09.D10.B11.A12	GS3000	DMSO	Prestwick Chemical	135	Methotrexate [59-05-2]	DHFR;DECR2;DECR1;RDH10;GGH;HSD11B1;HSD17B14;PECR;RDH12;DHRS12;DHRS1;CBR1;CBR3;C2ORF81;BDH2;HPGD;FOLR2;CBR4;SDR16C5;TYMS;DHFR2;DHRS4;DHRS7C;HSD17B13;DHRSX;DHRS4L2;DHRS2;HSD17B11;NCOA3;HSD17B8;DHRS13;RDH14;RDH11;DHRS7B;HSDL2;RDH13;HSD11B1L;RP11-1012A1.4;HSD17B1;WWOX;1700003E16RIK;IZUMO1R;H2-KE6;RDH8;SDR16C6;DHRS3;DHRS7;LOC500227;FOLR1;DHRS7L1;RGD1564324;LOC102556347	inhibitor;unknown;unknown;unknown;unknown;unknown;unknown;unknown;unknown;unknown;unknown;unknown;unknown;unknown;unknown;unknown;unknown;unknown;unknown;unknown;unknown;unknown;unknown;unknown;unknown;unknown;unknown;unknown;unknown;unknown;unknown;unknown;unknown;unknown;unknown;unknown;unknown;unknown;unknown;unknown;unknown;unknown;unknown;unknown;unknown;unknown;unknown;unknown;unknown;unkno…	1	2	0.0550497	42	266	TRUE	1	NCOA3 (pCIP/SRC3)
cmap	2043__613		2043	613	paclitaxel	INN	4.6e-06	6	HL60	HG-U133A	612613111306.A08	.H07.G08.E09.D10.B11.A12	GS3000	DMSO	Prestwick Chemical	155	Paclitaxel [33069-62-4]	TUBB1;BCL2;NR1I2;MAP4;MAP2;MAPT;KIF22;KIF17;TUBA4A;TUBG2;TUBG1;KIF13A;TUBB2B;KIF23;KIF11;KIF20B;NDC80;KIF18A;KIF1B;TUBB4A;KIF3C;CENPE;KIF9;KIF2B;NUF2;KIF6;STARD9;KIF27;TUBA1A;TUBA1C;KIFC2;KIF5B;TUBA3E;TUBB6;TUBB3;TUBD1;KIF1C;KIF1A;KIF15;TUBA3D;KIF21B;TUBA8;TUBA1B;TUBB;TUBB4B;KIF25;KIF21A;KIF14;TUBE1;KIF2C;KIF12;KIF4A;KIF3B;KIF3A;KIFC3;TUBB2A;TUBAL3;KIF19;KIF7;KIF20A;TUBA3C;KIF16B;KIF2A;KIF26B;KIF…	inhibitor;inhibitor;inducer;unknown;unknown;unknown;unknown;unknown;unknown;unknown;unknown;unknown;unknown;unknown;unknown;unknown;unknown;unknown;unknown;unknown;unknown;unknown;unknown;unknown;unknown;unknown;unknown;unknown;unknown;unknown;unknown;unknown;unknown;unknown;unknown;unknown;unknown;unknown;unknown;unknown;unknown;unknown;unknown;unknown;unknown;unknown;unknown;unknown;unknown;unk…	5	9	0.256509	1215	278	FALSE	0
cmap	2046__613		2046	613	lisuride	INN	1.18e-05	6	HL60	HG-U133A	612613111306.A11	.H07.G08.E09.D10.B11.A12	GS3000	DMSO	Prestwick Chemical	106	Lisuride (S)(-) [18016-80-3]	DRD2;DRD3;DRD4;DRD1;DRD5;HTR1A;HTR1D;HTR2B;HTR2A;HTR2C;HTR1B;ADRA2A;ADRA2B;ADRA2C;HTR7;HTR6;ADRB2;ADRA1B;HTR1E;HTR1F;CYP2D6;ADRB1;HRH2;ADRA1D;ADRA1A;HRH1;CYP2D26;CYP2D22;CYP2D40;CYP2D12;CYP2D10;ADRB3;CYP2D9;CYP2D34;CYP2D11;CYP2D4;CYP2D2;CYP2D5;CYP2D1	agonist;agonist;agonist;antagonist;antagonist;agonist;agonist;antagonist;agonist;agonist;agonist;unknown;unknown;unknown;unknown;unknown;unknown;unknown;unknown;unknown;unknown;unknown;unknown;unknown;unknown;unknown;unknown;unknown;unknown;unknown;unknown;unknown;unknown;unknown;unknown;unknown;unknown;unknown;unknown	14	25	0.545101	30	264	TRUE	4	Beta-2 adrenergic receptor__inh;Beta-1 adrenergic receptor__inh;Histamine H2 receptor__inh;Beta-3 adrenergic receptor__inh
ae	ae4	GSE10778	NA	NA	VEGF	NA	NA	NA	NA	NA	NA	NA	NA	NA	NA	NA	NA	KDR;NRP1;FLT1;SIRPG;HIF1A;VEGFB	activator;activator;activator;unknown;unknown;unknown	5	7	0.251596	268	272	FALSE	0
ae	ae5	GSE10778	NA	NA	EGF	NA	NA	NA	NA	NA	NA	NA	NA	NA	NA	NA	NA	EGFR;ERBB4;RPS6KA5;FGF5	activator;unknown;unknown;unknown	6	11	0.329262	356	311	FALSE	0
ae	ae6	GSE11367	NA	NA	IL-17	NA	NA	NA	NA	NA	NA	NA	NA	NA	NA	NA	NA	IL17RA;IGLL5	activator;unknown	1	1	0.0829884	47	401	TRUE	1	IL-17 receptor
ae	ae7	GSE14419	NA	NA	ZymosanA	NA	NA	NA	NA	NA	NA	NA	NA	NA	NA	NA	NA	TLR2	unknown	1	2	0.0604305	171	292	TRUE	1	TLR2
ae	ae10	GSE30242	NA	NA	mometasone furoate	NA	NA	NA	NA	NA	NA	NA	NA	NA	NA	NA	NA	NR3C1;PGR	agonist;agonist	3	3	0.16013	83	273	TRUE	1	PR (membrane)
ae	ae15	GSE35830	NA	NA	TGF-B3	NA	NA	NA	NA	NA	NA	NA	NA	NA	NA	NA	NA	TGFBR1;TGFBR2;TGFBR3;ENG	activator;activator;unknown;unknown	4	6	0.297408	2	408	TRUE	2	TGF-beta receptor type III (betaglycan)__inh;Endoglin
ae	ae29	GSE27313	NA	NA	Wnt3a	NA	NA	NA	NA	NA	NA	NA	NA	NA	NA	NA	NA	RYK;GPC3;LRP6	unknown;unknown;unknown	2	4	0.113327	118	282	TRUE	1	Glypican-3
ae	ae33	GSE16452	NA	NA	IFN-a	NA	NA	NA	NA	NA	NA	NA	NA	NA	NA	NA	NA	IFNAR1;IFNAR4	activator;unknown	2	2	0.0980603	97	243	TRUE	1	IFN-alpha/beta receptor
ae	ae38	GSE41683	NA	NA	dexamethasone	NA	NA	NA	NA	NA	NA	NA	NA	NA	NA	NA	NA	NR3C1;NR0B1;ANXA1;NOS2;NR1I2	agonist;stimulator;agonist;negative modulator;unknown	4	4	0.252524	785	339	FALSE	0
ae	ae39	GSE32217	NA	NA	EGF	NA	NA	NA	NA	NA	NA	NA	NA	NA	NA	NA	NA	EGFR;ERBB4;RPS6KA5;FGF5	activator;unknown;unknown;unknown	6	11	0.28442	425	262	FALSE	0
ppomics	Rudolph	GSE6462	NA	NA	EGF	NA	NA	NA	NA	NA	NA	NA	NA	NA	NA	NA	NA	EGFR;ERBB4;RPS6KA5;FGF5	activator;unknown;unknown;unknown	6	11	0.369204	91	357	TRUE	2	ErbB4;FGF5
ppomics	Sharma-EGF	GSE6783	NA	NA	EGF	NA	NA	NA	NA	NA	NA	NA	NA	NA	NA	NA	NA	EGFR;ERBB4;RPS6KA5;FGF5	activator;unknown;unknown;unknown	6	11	0.341635	142	325	TRUE	2	EGFR;ErbB4
ppomics	DSouza	GSE11710	NA	NA	TGF-B	NA	NA	NA	NA	NA	NA	NA	NA	NA	NA	NA	NA	TGFBR2;TGFBR1;DCN;TGFBR3;APP;ACVRL1;ENG;MMP2;MMP9;UBC	activator;activator;unknown;unknown;unknown;activator;unknown;unknown;unknown;unknown	9	15	0.44749	72	308	TRUE	1	Ubiquitin__inh
ppomics	Gnad-MAPK	GSE18232	NA	NA	cobimetinib	NA	NA	NA	NA	NA	NA	NA	NA	NA	NA	NA	NA	MAP2K1	inhibitor	2	2	0.116054	1214	289	FALSE	0
ppomics	Wierer	GSE11506	NA	NA	estradiol	NA	NA	NA	NA	NA	NA	NA	NA	NA	NA	NA	NA	HSD17B1;ESRRB;AR;GPER;SULT1E1;SULT1A1;SHBG;ESRRA;ESR1;ESR2	unknown;agonist;unknown;agonist;unknown;unknown;unknown;agonist;agonist;agonist	6	7	0.34688	78	331	TRUE	1	ESR2
ppomics	Wilkes-EGFR	GSE6521	NA	NA	PD-168393	NA	NA	NA	NA	NA	NA	NA	NA	NA	NA	NA	NA	BMX;SRC;YES1;EGFR	unknown;unknown;unknown;inhibitor	2	3	0.13348	130	334	TRUE	1	c-Src
cellfate	ae19	GSE10315	NA	NA	BMP2	NA	NA	NA	NA	NA	NA	NA	NA	NA	NA	NA	NA	BMPR1A;ACVR2B;BMPR1B;CHRD;BMPR2;TGFB2;SMAD4;NOG;SOSTDC1;PTCH1;PTCH2;BMPER;ACVR1	activator;activator;activator;unknown;activator;unknown;unknown;unknown;unknown;unknown;unknown;unknown;activator	12	19	0.642031	10	396	TRUE	5	Chordin__inh;BMP receptor 2;Noggin__inh;Ectodin__inh;ALK-2
cellfate	ae20	GSE10315	NA	NA	TGF-B3	NA	NA	NA	NA	NA	NA	NA	NA	NA	NA	NA	NA	TGFBR1;TGFBR2;TGFBR3;ENG	activator;activator;unknown;unknown	4	6	0.293588	38	402	TRUE	1	Endoglin__inh
cellfate	ae21	GSE31283	NA	NA	valproic acid	NA	NA	NA	NA	NA	NA	NA	NA	NA	NA	NA	NA	HDAC9;ABAT;ACADSB;OGDH;ALDH5A1;SCN4B;HDAC2;PPARA;PPARD;PPARG;F2	inhibitor;inhibitor;inhibitor;inhibitor;inhibitor;unknown;unknown;unknown;unknown;unknown;unknown	7	12	0.286119	5	227	TRUE	2	HDAC9__inh;HDAC2
cellfate	ae22	GSE19393	NA	NA	dexamethasone	NA	NA	NA	NA	NA	NA	NA	NA	NA	NA	NA	NA	NR3C1;NR0B1;ANXA1;NOS2;NR1I2	agonist;stimulator;agonist;negative modulator;unknown	4	4	0.263776	93	356	TRUE	1	DAX1
cellfate	ae24	GSE6460	NA	NA	FGF2	NA	NA	NA	NA	NA	NA	NA	NA	NA	NA	NA	NA	SDC3;CSNK2A2;S100B;FGFR4;FGFR3;FGFR2;FGFR1;HSPG2;FGFBP1	unknown;unknown;unknown;activator;activator;activator;activator;unknown;unknown	8	12	0.424272	25	322	TRUE	2	Casein kinase II, alpha chains;Casein kinase II, alpha' chain (CSNK2A2)
cellfate	ae25	GSE6460	NA	NA	TGF-B	NA	NA	NA	NA	NA	NA	NA	NA	NA	NA	NA	NA	TGFBR2;TGFBR1;DCN;TGFBR3;APP;ACVRL1;ENG;MMP2;MMP9;UBC	activator;activator;unknown;unknown;unknown;activator;unknown;unknown;unknown;unknown	9	15	0.391185	171	259	TRUE	1	Ubiquitin
cellfate	ae40	GSE32217	NA	NA	EGF	NA	NA	NA	NA	NA	NA	NA	NA	NA	NA	NA	NA	EGFR;ERBB4;RPS6KA5;FGF5	activator;unknown;unknown;unknown	6	11	0.274968	1	252	TRUE	2	ErbB4;MSK1
cellfate	ae41	GSE39157	NA	NA	cAMP	NA	NA	NA	NA	NA	NA	NA	NA	NA	NA	NA	NA	PDE10A;PRKG1;CALM2;HCN1;PDE4D;HCN2;ADCY10;HCN4;PRKAR1A;PRKAR1B	unknown;unknown;unknown;unknown;unknown;unknown;unknown;unknown;inhibitor;inhibitor	6	10	0.293769	143	272	TRUE	1	Protein kinase G1
cellfate	ae43	GSE16910	NA	NA	activin A	NA	NA	NA	NA	NA	NA	NA	NA	NA	NA	NA	NA	ACVR1B;ACVR2B;ACVR1C;ACVR2A;ACVR1;ACVRL1	unknown;activator;unknown;activator;unknown;unknown	6	10	0.422249	86	422	TRUE	1	ALK-4
cellfate	ae44	GSE16910	NA	NA	activin A	NA	NA	NA	NA	NA	NA	NA	NA	NA	NA	NA	NA	ACVR1B;ACVR2B;ACVR1C;ACVR2A;ACVR1;ACVRL1	unknown;activator;unknown;activator;unknown;unknown	6	10	0.366661	15	354	TRUE	3	ALK-4;ALK-7;ALK-2__inh

## Sheet: legend
class	cmap=Cmap example; ae=manually selected example for non-cancer cell types; ppomics=matched with Ppomics examples in Table 1; cellfate=cell fate transition examples (induction with one perturbation only)
subfix	internal id
GEO id	Gene Expression Omnibus id
instance_id	information from cmap (build 02)
batch_id	information from cmap (build 02)
cmap_name	information from cmap (build 02): perturbation applied
INN1	information from cmap (build 02)
concentration..M.	information from cmap (build 02)
duration..h.	information from cmap (build 02)
cell2	information from cmap (build 02)
array3	information from cmap (build 02)
perturbation_scan_id	information from cmap (build 02)
vehicle_scan_id4	information from cmap (build 02)
scanner	information from cmap (build 02)
vehicle	information from cmap (build 02)
vendor	information from cmap (build 02)
catalog_number	information from cmap (build 02)
catalog_name	information from cmap (build 02)
all_target	targets (from STITCH)
all_action	effect of perturbation on each target (from DrugBank and Metacore from Clarivate Analytics)
targets_known	targets present in the signalling network from Metacore from Clarivate Analytics
n_positives	combinations of targets and effects that represent correct predictions (if a drug has unknown effect on a target, both the activation and inhibition of the target are counted)
expected	probability of predicting one of the n_positives combinations just by chance
best_ranking	rank obtained by the first of the n_positives combinations with our method
n_selected	number of target-effect combinations selected at 6% of the ranking
success	boolean, did any of the n_positives combinations appear in the n_selected combinations? = was the prediction from our method correct?
n_correct	number of n_positives combinations selected in the top 6% of the ranking
correct_predictions	list of n_positives combinations selected in the top 6% of the ranking

## Sheet: ppomics
Phosphoproteomics	Cell line	Perturbation	Time	Transcriptomics	Cell line	Perturbation	Time	GEO	PMID
Wierer, et al.	MCF7	Estradiol and BI2536	30 min	Lin, et al.	MCF7	Estriadol	3 and 6 hrs	GSE11506	17510434
D'Souza, et al.	HaCaT cells	TGF-b1	0, 6, 12, 24, 36, and 48 hrs	Koinuma et al.	HaCaT	TGF-B3	0, 1.5, 6 and 24 hrs	GSE11710	18955504
Sharma, et al.	HeLa S3 cells	EGF	5 or 15 min	Amit, et al.	HeLa	EGF	0, 20, 40, 60, 120, 240 and 480 min	GSE6783	17322878
Rudolph, et al.	MCF7	EGF	10 min	Nagashima, et al.	MCF7	EGF	0, 5, 10, 15, 30, 45, 60 and 90 min	GSE6462	17142811
Gnad, et al. (MAPK)	HCT116	MEK and ERK inhibition	24 hrs	Jürchott, et al.	HCT116, HT29 and SW480	MEK inhibition	48 hrs	GSE18232	21170361
Wilkes, et al.	MCF7	20 kinase inhibitors	5, 10, 30, 60 min	Nagashima, et al.	MCF7	U0126 (MEK inhibitor), AG1478 (EGFR kinase inhibitor)	5, 10, 15, 30, 45, 60, 90 min	GSE6521	----

## Sheet: reprogramming_datasets
	GEO id	drug	target	effect
F_MSC	GSE72693	SP600125	AHR;CSK;LCK;MAPKAPK5;MAPK10;JAK2;DYRK1A;GSK3B;MAPKAPK2;RPS6KA1;RPS6KA5;MAPK11;MAPK1;PRKCA;KRT1;EIF2AK2;PDPK1;MAPK12;MAPK15;ROCK2;JAK1;JAK3;MAPK8;MAPK9	inhibitor;inhibitor;inhibitor;inhibitor;inhibitor;inhibitor;inhibitor;inhibitor;inhibitor;inhibitor;inhibitor;inhibitor;inhibitor;inhibitor;inhibitor;inhibitor;inhibitor;inhibitor;inhibitor;inhibitor;inhibitor;inhibitor;inhibitor;inhibitor
		SB202190	LCK;MAPK12;GCGR;GSK3B;MAPK11;CCKAR;MAPK13;RPS6KB1;AKT1;ALOX5;ROCK2;MAPK14	inhibitor;inhibitor;inhibitor;inhibitor;inhibitor;inhibitor;inhibitor;inhibitor;inhibitor;inhibitor;inhibitor;inhibitor
		Go6983	PRKCD;PRKD1	inhibitor;inhibitor
		drug	target	effect
MEF_CM	GSE69924	CHIR99021	GSK3A;GSK3B	inhibitor;inhibitor
		RepSox	ALK5;MAPK14;LCK;MAPK8;MAPK10;ITK;TPS6KA5;GSK3A;GSK3B;MAP3K11;BRAF	inhibitor;inhibitor;inhibitor;inhibitor;inhibitor;inhibitor;inhibitor;inhibitor;inhibitor;inhibitor;inhibitor
		Forskolin	PDE4A;PDE3B;PDE4D;PDE3A;PDE4B;ADCY5;NR1H4;ADCY1;ADCY7;ADCY6;ADCY4;ADCY2;ADCY3;ADCY8;CHRNG;ADCY2;GNAS;ADCY5;CFTR	inhibitor;inhibitor;inhibitor;inhibitor;inhibitor;activator;activator;activator;activator;activator;activator;activator;activator;activator;activator;unknown;unknown;unknown;inhibitor
		valproic acid	HDAC9;ABAT;ACADSB;OGDH;ALDH5A1;SCN4B;HDAC2;PPARA;PPARD;PPARG;F2	inhibitor;inhibitor;inhibitor;inhibitor;inhibitor;unknown;unknown;unknown;unknown;unknown;unknown
