# Supplementary material for: An integrative method to predict signalling perturbations for cellular transitions
Source: Nucleic Acids Res. 2019 Apr 5;47(12):e72. doi: 10.1093/nar/gkz232 (PMC6614844; doi:10.1093/nar/gkz232)
Supplement: gkz232_Supplemental_Files [file gkz232_supplemental_files.zip › TableS3.xlsx]

## Sheet: Sheet1
Signalling molecule	Rank	Gene symbols	receptor
NFYA	1	NFYA
ESR2	1	ESR2	yes
ADA3-like protein	1	TADA3
AHR	1	AHR	yes
MMP-26__inh	1	MMP26
CHIP__inh	1	STUB1
c-Jun/c-Fos__inh	6	FOS;JUN
CBP__inh	7	CREBBP
IFN-alpha__inh	7	IFNA1;IFNA10;IFNA13;IFNA14;IFNA16;IFNA17;IFNA2;IFNA21;IFNA4;IFNA5;IFNA6;IFNA7;IFNA8
CIITA	8	CIITA
p90Rsk	8	RPS6KA1;RPS6KA2;RPS6KA3
NALP12	8	NLRP12
Somatotropin__inh	9	GH1
MDM2__inh	10	MDM2
IRF1__inh	10	IRF1
Pitx2__inh	11	PITX2
SAP__inh	11	SH2D1A
CD86	12	CD86	yes
CTLA-4	12	CTLA4
IL-2R beta chain__inh	12	IL2RB	yes
AP1G1__inh	12	AP1G1
AP-1 beta subunit__inh	12	AP1B1
AP complex 2 medium (mu) chain__inh	12	AP2M1
AP1M1__inh	12	AP1M1
Beta-adaptin 2__inh	12	AP2B1
IFN-beta__inh	13	IFNB1
p53	14	TP53
Prolactin__inh	15	PRL
SDF-1__inh	16	CXCL12
Endothelin-1__inh	17	EDN1
ECE2__inh	17	ECE2
p70 S6 kinase2	19	RPS6KB2
IRS-1__inh	19	IRS1	yes
MMP-2__inh	19	MMP2
TIMP1	20	TIMP1
ClO('-) intracellular__inh	21
TIRAP (Mal)__inh	21	TIRAP	yes
Androgen receptor	22	AR	yes
ADAR1	22	ADAR
double-stranded RNA__inh	22
GHR__inh	23	GHR	yes
TIE2	24	TEK	yes
L-Carnitine cytoplasm	24
Glucocorticoids intracellular	24
Angiopoietin 3__inh	24	ANGPTL1
VEGF-A	26	VEGFA
MMP-19	26	MMP19
PTP-1B	26	PTPN1	yes
NPX1	26	NPTX1
Matrilysin (MMP-7)	26	MMP7
IGFBP7/8__inh	26	CTGF;IGFBP7
Pleiotrophin (OSF1)__inh	26	PTN
Thrombopoietin__inh	27	THPO
C/EBPbeta__inh	30	CEBPB
IL-22RA2	31	IL22RA2	yes
IL-22__inh	31	IL22
Angiopoietin 1	32	ANGPT1
Angiopoietin 4	32	ANGPT4
Angiopoietin 2__inh	32	ANGPT2
C1q	33	C1QA;C1QB;C1QC
Calreticulin__inh	33	CALR
N-Acetyl-D-glucosamine intracellular__inh	33
MBL2__inh	33	MBL2
D-Mannose extracellular region__inh	33
C4BP alpha__inh	33	C4BPA
C1qRp__inh	33	CD93	yes
PKC-beta	35	PRKCB
ACES	35	ACHE
COLQ	35	COLQ
Adenosine A2a receptor__inh	38	ADORA2A	yes
p120GAP	39	RASA1
GM-CSF receptor__inh	40	CSF2RA;CSF2RB	yes
c-MPL__inh	40	MPL	yes
FGF1__inh	40	FGF1
Heparin extracellular region__inh	40
IL-3 receptor__inh	40	CSF2RB;IL3RA	yes
M-CSF receptor__inh	43	CSF1R	yes
IL-3__inh	43	IL3
IFN-kappa__inh	44	IFNK
IFN-alpha/beta receptor__inh	44	IFNAR1;IFNAR2	yes
IFN-omega__inh	44	IFNW1
CSF1__inh	44	CSF1
ICAM3	45	ICAM3
GATA-4	46	GATA4
IL-15__inh	47	IL15
IMP extracellular region__inh	47
Detralfate extracellular region__inh	47
JAB1__inh	48	COPS5
CISH	49	CISH
ULBP2__inh	49	ULBP2
RAET1G__inh	49	RAET1G
ICOS-L__inh	49	ICOSLG;LOC102723996
RAET1E__inh	49	RAET1E
Prolactin receptor__inh	50	PRLR	yes
Lactogen__inh	50	CSH2
