# Supplementary material for: An integrative method to predict signalling perturbations for cellular transitions
Source: Nucleic Acids Res. 2019 Apr 5;47(12):e72. doi: 10.1093/nar/gkz232 (PMC6614844; doi:10.1093/nar/gkz232)
Supplement: gkz232_Supplemental_Files [file gkz232_supplemental_files.zip › TableS4.xlsx]

## Sheet: SPIA
subfix	present_targets	success_fraction	n_pathways	n_genes	success		Legend:
ae29	0.333333	0.333333	58	2142	TRUE		subfix = internal ID
ae5	0.25	0.25	25	1751	TRUE		present_targets = fraction of perturbation targets that are present in the KEGG pathways tested
ae40	0.25	0.25	1	213	TRUE		success_fraction = fraction of perturbation targets that are in the predicted pathways
Wilkes-EGFR	0.25	0.25	24	1465	TRUE		n_pathways = number of significant KEGG pathways
Sharma-EGF	0.25	0.25	8	768	TRUE		n_genes = number of unique genes present in all the significant pathways
164__7	0.333333	0.233333	28	2100	TRUE		success = is any perturbation target predicted?
462__65	0.111111	0.0864198	5	685	TRUE
524__74	0.166667	0.0833333	3	279	TRUE
442__59	0.277778	0.0555556	1	201	TRUE
267__21	0.0454545	0.0454545	1	157	TRUE
382__40	0.0454545	0.0454545	4	604	TRUE
265__21	0.0769231	0.025641	3	442	TRUE
501__71	0.104167	0.0208333	2	256	TRUE
262__20	0.0618557	0.0103093	1	157	TRUE
452__61	0.0618557	0.0103093	10	1115	TRUE
662__90	0.0403226	0.00806452	3	359	TRUE
595__95	0.0403226	0.00806452	5	551	TRUE
Gnad-MAPK	1	0	17	1403	FALSE
2019__613	0.5	0	1	273	FALSE
1936__611	0.5	0	0	0	FALSE
331__28	0.466667	0	4	494	FALSE
1421__615	0.466667	0	0	0	FALSE
1785__641	0.466667	0	0	0	FALSE
1732__640	0.466667	0	0	0	FALSE
448__60	0.466667	0	3	393	FALSE
1400__614	0.466667	0	0	0	FALSE
1561__622	0.466667	0	0	0	FALSE
2035__613	0.466667	0	0	0	FALSE
332__28	0.466667	0	4	581	FALSE
1951__611	0.466667	0	0	0	FALSE
1891__610	0.466667	0	0	0	FALSE
1550__622	0.428571	0	0	0	FALSE
1558__622	0.391304	0	0	0	FALSE
1390__614	0.375	0	0	0	FALSE
1423__615	0.363636	0	0	0	FALSE
335__29	0.346154	0	0	0	FALSE
282__22a	0.333333	0	5	394	FALSE
1716__640	0.333333	0	0	0	FALSE
ae43	0.333333	0	1	405	FALSE
ae44	0.333333	0	2	478	FALSE
1974__612	0.307692	0	0	0	FALSE
1365__614	0.28125	0	0	0	FALSE
1562__622	0.28125	0	0	0	FALSE
1745__640	0.277778	0	0	0	FALSE
1555__622	0.266667	0	0	0	FALSE
2005__613	0.266667	0	0	0	FALSE
1621__623	0.26087	0	0	0	FALSE
1954__611	0.25	0	0	0	FALSE
783__120	0.25	0	0	0	FALSE
1949__611	0.25	0	0	0	FALSE
2033__613	0.25	0	0	0	FALSE
ae39	0.25	0	0	0	FALSE
Rudolph	0.25	0	3	483	FALSE
455__62	0.24	0	0	0	FALSE
490__68	0.24	0	1	265	FALSE
1577__622	0.24	0	0	0	FALSE
1559__622	0.238095	0	0	0	FALSE
443__59	0.234043	0	0	0	FALSE
441__59	0.234043	0	0	0	FALSE
1606__623	0.230769	0	0	0	FALSE
1589__623	0.222222	0	0	0	FALSE
2013__613	0.214286	0	0	0	FALSE
1931__611	0.214286	0	0	0	FALSE
2040__613	0.208333	0	0	0	FALSE
1956__611	0.208333	0	0	0	FALSE
1723__640	0.2	0	0	0	FALSE
1738__640	0.2	0	0	0	FALSE
ae25	0.2	0	23	1328	FALSE
ae41	0.2	0	0	0	FALSE
DSouza	0.2	0	36	1647	FALSE
Wierer	0.2	0	2	475	FALSE
1380__614	0.181818	0	0	0	FALSE
458__63	0.181818	0	1	124	FALSE
347__33	0.181818	0	4	359	FALSE
345__33	0.181818	0	1	124	FALSE
23__2	0.181818	0	2	297	FALSE
410__44	0.181818	0	5	621	FALSE
450__61	0.181818	0	1	166	FALSE
346__33	0.181818	0	1	55	FALSE
428__54	0.181818	0	6	709	FALSE
521__74	0.181818	0	8	600	FALSE
221__17	0.181818	0	3	415	FALSE
432__55	0.181818	0	1	166	FALSE
381__40	0.181818	0	2	421	FALSE
ae21	0.181818	0	6	605	FALSE
1758__641	0.178571	0	0	0	FALSE
1917__610	0.178571	0	0	0	FALSE
1601__623	0.166667	0	0	0	FALSE
415__45	0.166667	0	2	287	FALSE
2043__613	0.158537	0	0	0	FALSE
1959__611	0.158537	0	0	0	FALSE
2041__613	0.153846	0	0	0	FALSE
2046__613	0.153846	0	0	0	FALSE
1962__611	0.153846	0	0	0	FALSE
ae19	0.153846	0	1	201	FALSE
2039__613	0.152174	0	0	0	FALSE
418__46	0.152174	0	4	449	FALSE
1988__612	0.146341	0	1	51	FALSE
1907__610	0.146341	0	0	0	FALSE
256__19	0.142857	0	2	317	FALSE
205__16	0.142857	0	0	0	FALSE
2007__613	0.138889	0	0	0	FALSE
1385__614	0.138889	0	1	57	FALSE
1925__611	0.138889	0	0	0	FALSE
1375__614	0.133333	0	0	0	FALSE
1776__641	0.131579	0	0	0	FALSE
1420__615	0.131579	0	0	0	FALSE
2016__613	0.131579	0	0	0	FALSE
1938__611	0.129032	0	0	0	FALSE
507__73	0.125	0	0	0	FALSE
208__16	0.125	0	0	0	FALSE
1756__641	0.125	0	1	157	FALSE
2006__613	0.125	0	1	22	FALSE
1778__641	0.125	0	0	0	FALSE
1924__611	0.125	0	0	0	FALSE
1766__641	0.125	0	0	0	FALSE
333__28	0.116129	0	0	0	FALSE
1768__641	0.114286	0	1	55	FALSE
431__55	0.111111	0	2	195	FALSE
370__37	0.111111	0	0	0	FALSE
168__8	0.111111	0	0	0	FALSE
266__21	0.111111	0	0	0	FALSE
1411__615	0.111111	0	0	0	FALSE
606__98	0.111111	0	0	0	FALSE
1566__622	0.108696	0	0	0	FALSE
318__25	0.104167	0	5	567	FALSE
361__35	0.104167	0	0	0	FALSE
328__26b	0.104167	0	2	291	FALSE
429__55	0.104167	0	0	0	FALSE
461__65	0.104167	0	2	281	FALSE
1755__641	0.09375	0	0	0	FALSE
337__29	0.0882353	0	0	0	FALSE
315__25	0.0869565	0	4	434	FALSE
143__6	0.0810811	0	0	0	FALSE
380__39	0.0810811	0	0	0	FALSE
1569__622	0.0789474	0	0	0	FALSE
404__42	0.0769231	0	2	357	FALSE
389__41	0.0769231	0	0	0	FALSE
449__61	0.0714286	0	1	166	FALSE
484__66	0.0714286	0	2	287	FALSE
1596__623	0.0714286	0	0	0	FALSE
1789__641	0.0714286	0	0	0	FALSE
1428__615	0.0666667	0	0	0	FALSE
704__110b	0.0666667	0	0	0	FALSE
367__36	0.0666667	0	5	617	FALSE
362__35	0.0645161	0	1	157	FALSE
402__42	0.0645161	0	4	649	FALSE
326__26b	0.0645161	0	2	168	FALSE
417__46	0.0642202	0	0	0	FALSE
1986__612	0.0642202	0	0	0	FALSE
1905__610	0.0642202	0	0	0	FALSE
1719__640	0.0625	0	0	0	FALSE
430__55	0.0625	0	0	0	FALSE
369__37	0.0625	0	1	68	FALSE
1892__610	0.0588235	0	0	0	FALSE
206__16	0.0555556	0	0	0	FALSE
1590__623	0.0512821	0	0	0	FALSE
703__110b	0.0454545	0	0	0	FALSE
268__21	0.0454545	0	3	393	FALSE
1970__612	0.0434783	0	0	0	FALSE
1890__610	0.0434783	0	0	0	FALSE
1593__623	0.0434783	0	0	0	FALSE
122__5	0.0434783	0	1	124	FALSE
403__42	0.0434783	0	1	124	FALSE
702__110b	0.0434783	0	0	0	FALSE
762__119	0.0434783	0	0	0	FALSE
1715__640	0.0403226	0	0	0	FALSE
376__38	0.0377358	0	0	0	FALSE
388__41	0.0377358	0	0	0	FALSE
1967__612	0.0344828	0	0	0	FALSE
169__8	0.027027	0	0	0	FALSE
1417__615	0.0212766	0	0	0	FALSE
(datasets that could not be predicted, as the perturbation targets are not present in KEGG pathways)
1990__612	0	0	1	70	FALSE
639__111	0	0	0	0	FALSE
1963__612	0	0	0	0	FALSE
2017__613	0	0	0	0	FALSE
2029__613	0	0	0	0	FALSE
1934__611	0	0	0	0	FALSE
1883__610	0	0	0	0	FALSE
1381__614	0	0	0	0	FALSE
1731__640	0	0	1	174	FALSE
1563__622	0	0	0	0	FALSE
1583__622	0	0	0	0	FALSE
1378__614	0	0	0	0	FALSE
1983__612	0	0	0	0	FALSE
1551__622	0	0	0	0	FALSE
1588__623	0	0	0	0	FALSE
1713__640	0	0	1	89	FALSE
1379__614	0	0	7	508	FALSE
313__24	0	0	1	124	FALSE
593__95	0	0	2	287	FALSE
608__98	0	0	1	51	FALSE
1363__614	0	0	0	0	FALSE
1730__640	0	0	0	0	FALSE
611__101	0	0	3	333	FALSE
1571__622	0	0	0	0	FALSE
496__69	0	0	0	0	FALSE
1595__623	0	0	0	0	FALSE
1613__623	0	0	0	0	FALSE
2022__613	0	0	0	0	FALSE
1939__611	0	0	0	0	FALSE
ae4	0	0	5	672	FALSE
ae6	0	0	0	0	FALSE
ae7	0	0	0	0	FALSE
ae10	0	0	0	0	FALSE
ae15	0	0	0	0	FALSE
ae33	0	0	0	0	FALSE
ae20	0	0	0	0	FALSE
ae22	0	0	0	0	FALSE
ae24	0	0	11	1198	FALSE
ae38	0	0	7	1165	FALSE

## Sheet: Connectivity Map
	predictions	gene	drug	drugtarget	best rank	success		Legend:
1381__614	160	0	0	1	199	TRUE		predictions = number of perturbagens predicted (tau score>90)
1563__622	226	0	1	1	3	TRUE		gene = a direct perturbation target is predicted as overexpressed/inhibited (1=yes,0=no)
1974__612	182	0	0	1	3	TRUE		drug = the perturbation drug is predicted (1=yes,0=no)
2041__613	140	0	1	1	13	TRUE		drugtarget = among the predictions there is a drug targeting perturbation targets (1=yes,0-no)
431__55	59	0	1	1	4	TRUE		best rank = best rank a perturbation target has
442__59	80	0	0	1	28	TRUE		success = the prediction is overall successful (any of gene/drug/drugtarget)
462__65	29	0	1	1	6	TRUE
593__95	285	1	1	1	6	TRUE
1421__615	229	1	0	1	12	TRUE
1555__622	329	0	0	1	270	TRUE
23__2	175	0	0	1	21	TRUE
331__28	214	0	0	1	2	TRUE
345__33	155	0	0	1	9	TRUE
347__33	96	0	0	1	6	TRUE
449__61	197	1	0	1	4	TRUE
458__63	74	0	0	1	16	TRUE
484__66	85	1	0	1	1	TRUE
611__101	166	1	1	1	4	TRUE
704__110b	123	0	0	1	58	TRUE
1400__614	153	1	0	1	7	TRUE
1561__622	215	0	0	1	16	TRUE
1745__640	278	0	0	1	138	TRUE
1785__641	78	0	0	1	2	TRUE
1951__611	231	0	0	1	3	TRUE
2007__613	319	0	0	1	199	TRUE
2035__613	240	0	0	1	7	TRUE
221__17	127	1	0	1	2	TRUE
266__21	195	0	0	1	273	TRUE
332__28	183	0	0	1	3	TRUE
346__33	192	0	0	1	20	TRUE
410__44	183	0	0	1	12	TRUE
428__54	145	0	0	1	3	TRUE
430__55	66	0	0	1	2	TRUE
448__60	216	0	0	1	3	TRUE
450__61	250	1	0	1	6	TRUE
521__74	59	1	0	1	3	TRUE
703__110b	8	0	0	1	2	TRUE
1758__641	49	0	0	1	57	TRUE
1891__610	277	1	0	1	10	TRUE
268__21	258	1	1	1	83	TRUE
318__25	309	1	1	1	2	TRUE
326__26b	135	1	1	1	14	TRUE
362__35	67	0	1	1	4	TRUE
381__40	252	1	0	1	6	TRUE
382__40	271	1	0	1	199	TRUE
402__42	78	0	1	1	21	TRUE
417__46	275	0	1	1	24	TRUE
432__55	183	1	0	1	3	TRUE
455__62	177	0	0	1	27	TRUE
490__68	75	0	0	1	7	TRUE
122__5	41	1	0	0	14	TRUE
1715__640	479	1	0	1	228	TRUE
1905__610	438	0	0	1	206	TRUE
265__21	211	1	0	1	63	TRUE
315__25	53	0	0	1	26	TRUE
328__26b	191	1	1	1	4	TRUE
361__35	233	1	1	1	5	TRUE
376__38	193	0	0	1	65	TRUE
404__42	27	0	0	1	17	TRUE
429__55	159	1	1	1	5	TRUE
452__61	195	1	0	1	11	TRUE
461__65	183	1	1	1	5	TRUE
501__71	313	1	1	1	2	TRUE
595__95	475	0	0	1	295	TRUE
662__90	325	0	0	1	204	TRUE
762__119	72	0	0	1	9	TRUE
ae10	178	0	0	1	2	TRUE
ae19	186	0	0	1	549	TRUE
ae21	262	0	0	1	28	TRUE
ae22	65	0	1	1	4	TRUE
ae25	198	1	0	0	123	TRUE
ae38	141	0	0	1	29	TRUE
ae39	242	0	0	1	36	TRUE
ae4	202	0	0	1	193	TRUE
DSouza	170	0	0	1	154	TRUE
Gnad-MAPK	432	0	0	1	52	TRUE
Sharma-EGF	182	0	0	1	160	TRUE
Wierer	21	1	0	0	3	TRUE
Wilkes-EGFR	72	0	0	1	479	TRUE
164__7	68	0	0	0	387	FALSE
1934__611	229	0	0	0	1206	FALSE
2017__613	93	0	0	0	783	FALSE
2019__613	27	0	0	0	169	FALSE
206__16	6	0	0	0	186	FALSE
208__16	50	0	0	0	861	FALSE
282__22a	36	0	0	0	111	FALSE
313__24	25	0	0	0	1748	FALSE
335__29	36	0	0	0	236	FALSE
337__29	43	0	0	0	363	FALSE
370__37	14	0	0	0	58	FALSE
415__45	134	0	0	0	367	FALSE
507__73	55	0	0	0	416	FALSE
524__74	31	0	0	0	724	FALSE
639__111	65	0	0	0	591	FALSE
168__8	86	0	0	0	98	FALSE
1730__640	10	0	0	0	1107	FALSE
1776__641	41	0	0	0	632	FALSE
2043__613	2	0	0	0	196	FALSE
205__16	9	0	0	0	40	FALSE
256__19	31	0	0	0	735	FALSE
367__36	148	0	0	0	243	FALSE
441__59	22	0	0	0	143	FALSE
443__59	7	0	0	0	325	FALSE
496__69	38	0	0	0	83	FALSE
608__98	12	0	0	0	1370	FALSE
1550__622	215	0	0	0	231	FALSE
1768__641	27	0	0	0	84	FALSE
1778__641	13	0	0	0	153	FALSE
1931__611	39	0	0	0	48	FALSE
1988__612	22	0	0	0	241	FALSE
369__37	9	0	0	0	258	FALSE
1566__622	122	0	0	0	392	FALSE
169__8	157	0	0	0	276	FALSE
1755__641	50	0	0	0	497	FALSE
267__21	175	0	0	0	290	FALSE
333__28	37	0	0	0	778	FALSE
606__98	9	0	0	0	679	FALSE
783__120	88	0	0	0	387	FALSE
143__6	10	0	0	0	240	FALSE
262__20	35	0	0	0	127	FALSE
380__39	19	0	0	0	78	FALSE
388__41	11	0	0	0	39	FALSE
389__41	11	0	0	0	30	FALSE
403__42	18	0	0	0	19	FALSE
418__46	47	0	0	0	69	FALSE
702__110b	8	0	0	0	82	FALSE
ae15	211	0	0	0	5873	FALSE
ae20	50	0	0	0	1701	FALSE
ae24	82	0	0	0	699	FALSE
ae40	107	0	0	0	2958	FALSE
ae41	7	0	0	0	264	FALSE
ae43	29	0	0	0	130	FALSE
ae44	54	0	0	0	515	FALSE
ae5	183	0	0	0	308	FALSE
ae7	106	0	0	0	5214	FALSE
Rudolph	38	0	0	0	610	FALSE

## Sheet: DeMAND
	DeMAND_best_rank	DeMAND_FDR	DeMAND_success	our_best_rank	our_method_success		Legend:
Valproic acid	6	5.33e-23	TRUE	116	TRUE		DeMAND best rank = best rank obtained by any perturbation target
Genistein	499	0.000541833	TRUE	105	TRUE		DeMAND_FDR = FDR obtained with DeMAND for the best ranking perturbation target
estradiol	8	1.24e-91	TRUE	67	TRUE		DeMAND_success = any perturbation target has FDR<0.1?
GSI	11	1.04e-10	TRUE	18	TRUE		our best rank = best rank obtained by any perturbation target
fluvastatin	304	3.77e-06	TRUE	76	TRUE		our method success = any perturbation target ranks <6%*(max ranking)
Triptolide	196	6.08e-07	TRUE	62	TRUE
s-equol	1514	0.350264	FALSE	484	FALSE
thapsigargin	384	0.463403	FALSE	782	FALSE
